# Supplementary material for: Parental Attitudes and Practices regarding Atopic Dermatitis: A Cross-Sectional Study among a Thai Population
Source: Children (Basel). 2024 Jul 18;11(7):870. doi: 10.3390/children11070870 (PMC11276138; doi:10.3390/children11070870)
Supplement: Supplementary file 1 [file children-11-00870-s001.zip]

Archive with 1 entries (1 files):
- children-3096646-supplementary.xlsx
