# Supplementary material for: Parental Attitudes and Practices regarding Atopic Dermatitis: A Cross-Sectional Study among a Thai Population
Source: Children (Basel). 2024 Jul 18;11(7):870. doi: 10.3390/children11070870 (PMC11276138; doi:10.3390/children11070870)
Supplement: Supplementary file 1 [file children-11-00870-s001.zip › children-3096646-supplementary.xlsx]

## Sheet: Sheet1
ท่าน (ผู้ปกครองที่ตอบแบบสอบถาม) อายุเท่าใด (ปี)	ท่าน (ผู้ปกครองที่ตอบแบบสอบถาม) เพศใด	ท่าน (ผู้ปกครองที่ตอบแบบสอบถาม) ประกอบอาชีพด้านใด	ท่านจบการศึกษาระดับใด	สถานภาพสมรส	จำนวนบุตร	รายได้รวมทั้งครอบครัวของท่าน เป็นเท่าไร (บาท) เฉลี่ยต่อเดือน	ท่าน (ผู้ปกครอง) เป็นโรคภูมิแพ้อย่างใดอย่างหนึ่ง (ผื่น ทางเดินหายใจ หอบหืด) หรือไม่	ท่านมีบุตรหลานที่เป็นโรคผื่นภูมิแพ้ผิวหนัง	โรคภูมิแพ้ต่างๆ มีความสัมพันธ์กัน และมักพบร่วมกัน	ท่านคิดว่าอะไรเป็นสาเหตุของโรคผื่นภูมิแพ้ผิวหนัง (ตอบได้มากกว่า 1 ข้อ) (ตอบได้มากกว่า 1 ข้อ)	การติดเชื้อทำให้ผื่นภูมิแพ้ผิวหนังเป็นมากขึ้น	ควรหลีกเลี่ยงการอาบน้ำอุ่นเพราะทำให้ผื่นเป็นมากขึ้น	เหงื่อและอากาศร้อนทำให้ผื่นภูมิแพ้ผิวหนังเป็นมากขึ้น	อากาศหนาวทำให้ผื่นภูมิแพ้ผิวหนังเป็นมากขึ้น	สัตว์เลี้ยงที่มีขน เป็นตัวกระตุ้นผื่นภูมิแพ้ได้	ตุ๊กตา ของเล่นที่มีขนฟู เป็นตัวกระตุ้นผื่นภูมิแพ้ได้	ความเครียด นอนดึก พักผ่อนน้อย ทำให้ผื่นเป็นมากขึ้น	การกินนมแม่ช่วยป้องกันการเกิดผื่นภูมิแพ้ผิวหนังได้	เมื่อมีผื่นภูมิแพ้ผิวหนัง ต้องงดกินอาหาร	การทาสารเพิ่มความชุ่มชื้นช่วยให้ผื่นดีขึ้นได้	ยาทาสเตียรอยด์ใช้ในการรักษาผื่นผิวหนังอักเสบได้	มียาทาชนิดที่ไม่มีส่วนประกอบของสเตียรอยด์ในการรักษา	การเกาทำให้ผื่นเป็นมากขึ้น	อาหารที่มารดากินจะส่งผ่านน้ำนมทำให้บุตรแพ้อาหารได้	ท่านหลีกเลี่ยงการอาบน้ำอุ่น	ท่านให้บุตรหลานงดกินอาหารทันทีที่สงสัยเมื่อมีผื่น	ท่านเลือกเสื้อผ้าที่สวมใส่เหมาะสมกับสภาพอากาศ	ท่านหลีกเลี่ยงการเกา	ท่านหลีกเลี่ยงการสัมผัสเลี้ยงสัตว์เลี้ยงต่างๆ เช่น สุนัข แมว กระต่าย	ท่านหลีกเลี่ยงของเล่น ตุ๊กตา สิ่งของ ที่มีขนฟู หรือมีฝุ่น	ท่านทาสารเพิ่มความชุ่มชื้นผิวหนังสม่ำเสมออย่างน้อยวันละ 1 ครั้ง	ปัจจัยที่มีผลต่อการเลือกซื้อครีมเพิ่มความชุ่มชื้นอย่างไร (เลือกข้อที่มีอิทธิผลต่อท่านมากที่สุด 1 ข้อ)	หากบุตรหลานมีผื่นจะเลือกทำการรักษาอย่างไร (เลือกข้อที่ท่านปฏิบัติบ่อยมากที่สุด 1 ข้อ)	ทัศนคติของท่านต่อโรคผื่นภูมิแพ้ผิวหนัง [โรคผื่นภูมิแพ้ผิวหนังเป็นโรคเรื้อรัง รุนแรง เป็นอันตรายอย่างมาก]	ทัศนคติของท่านต่อโรคผื่นภูมิแพ้ผิวหนัง [ท่านมีความทุกข์ใจอย่างมากหากมีบุตรเป็นโรคผื่นภูมิแพ้ผิวหนัง]	ทัศนคติของท่านต่อโรคผื่นภูมิแพ้ผิวหนัง [ท่านคิดว่าโรคผื่นภูมิแพ้ผิวหนังเป็นภาระและปัญหาทางการเงินต่อครอบครัวท่านอย่างมาก]	ทัศนคติของท่านต่อโรคผื่นภูมิแพ้ผิวหนัง [โรคผื่นภูมิแพ้ผิวหนังส่งผลกระทบต่อการเรียนของลูกท่าน]	ทัศนคติของท่านต่อโรคผื่นภูมิแพ้ผิวหนัง [โรคผื่นภูมิแพ้ผิวหนังส่งผลกระทบต่อพัฒนาการของลูกท่าน]	ทัศนคติของท่านต่อโรคผื่นภูมิแพ้ผิวหนัง [โรคผื่นภูมิแพ้ผิวหนังส่งผลกระทบต่อการเข้าสังคมของลูกท่าน]
40	หญิง	บุคลากรทางการแพทย์ (แพทย์ พยาบาล ทันตแพทย์ บุคลากรทางการแพทย์ที่ต้องดูแลผู้ป่วย)	ปริญญาโท หรือ สูงกว่า	แต่งงาน	1	มากกว่า 100,000	ไม่ใช่	ไม่ใช่	ใช่	ผิวแห้ง, แพ้อาหาร, พันธุกรรม/ กรรมพันธุ์, ภูมิคุ้มกันของร่างกาย	ใช่	ใช่	ใช่	ใช่	ใช่	ใช่	ใช่	ใช่	ไม่ใช่	ใช่	ใช่	ใช่	ใช่	ใช่	ไม่ใช่	ไม่ใช่	ใช่	ใช่	ใช่	ใช่	ใช่	ความรู้สึกหลังทาครีม	พบแพทย์เฉพาะทางโรคผิวหนัง	ไม่เห็นด้วย (1)	เห็นด้วย (2)	เห็นด้วย (2)	เห็นด้วย (2)	เห็นด้วย (2)	เห็นด้วย (2)
40	หญิง	บุคลากรทางการแพทย์ (แพทย์ พยาบาล ทันตแพทย์ บุคลากรทางการแพทย์ที่ต้องดูแลผู้ป่วย)	ปริญญาโท หรือ สูงกว่า	แต่งงาน	1	มากกว่า 100,000	ไม่ใช่	ใช่	ใช่	ผิวแห้ง, แพ้อาหาร, พันธุกรรม/ กรรมพันธุ์, ภูมิคุ้มกันของร่างกาย, ไม่ทราบ	ใช่	ใช่	ใช่	ใช่	ใช่	ใช่	ใช่	ใช่	ไม่ใช่	ใช่	ใช่	ใช่	ใช่	ไม่ใช่	ใช่	ใช่	ใช่	ใช่	ไม่ใช่	ใช่	ใช่	ราคา	พบแพทย์เฉพาะทางโรคผิวหนัง	ไม่เห็นด้วยอย่างยิ่ง (0)	เห็นด้วย (2)	เห็นด้วย (2)	เห็นด้วย (2)	เห็นด้วย (2)	เห็นด้วย (2)
38	หญิง	ไม่ใช่บุคลากรทางการแพทย์ (ไม่ได้ดูแลผู้ป่วย)	ตำ่กว่าปริญญาตรี	แต่งงาน	1	30,000 - 50,000	ไม่ใช่	ใช่	ใช่	แพ้อาหาร, พันธุกรรม/ กรรมพันธุ์, ภูมิคุ้มกันของร่างกาย, ไม่ทราบ	ใช่	ใช่	ใช่	ใช่	ใช่	ใช่	ใช่	ไม่ใช่	ใช่	ไม่ใช่	ใช่	ใช่	ใช่	ใช่	ไม่ใช่	ใช่	ใช่	ใช่	ใช่	ไม่ใช่	ไม่ใช่	ยี่ห้อ	พบแพทย์เฉพาะทางโรคผิวหนัง	เห็นด้วยอย่างยิ่ง (3)	เห็นด้วย (2)	เห็นด้วยอย่างยิ่ง (3)	เห็นด้วยอย่างยิ่ง (3)	เห็นด้วยอย่างยิ่ง (3)	เห็นด้วย (2)
35	ชาย	ไม่ใช่บุคลากรทางการแพทย์ (ไม่ได้ดูแลผู้ป่วย)	ปริญญาตรี	แต่งงาน	2	15,000 - 30,000	ใช่	ใช่	ใช่	แพ้อาหาร, พันธุกรรม/ กรรมพันธุ์, ภูมิคุ้มกันของร่างกาย	ใช่	ใช่	ใช่	ใช่	ใช่	ใช่	ใช่	ไม่ใช่	ใช่	ใช่	ใช่	ใช่	ใช่	ไม่ใช่	ใช่	ใช่	ใช่	ใช่	ใช่	ใช่	ใช่	ความรู้สึกหลังทาครีม	ซื้อยาจากร้านขายยา	เห็นด้วยอย่างยิ่ง (3)	เห็นด้วย (2)	เห็นด้วย (2)	เห็นด้วย (2)	เห็นด้วย (2)	เห็นด้วย (2)
38	หญิง	ไม่ใช่บุคลากรทางการแพทย์ (ไม่ได้ดูแลผู้ป่วย)	ตำ่กว่าปริญญาตรี	แต่งงาน	1	น้อยกว่า 15,000	ไม่ใช่	ไม่ใช่	ไม่ใช่	แพ้อาหาร, ภูมิคุ้มกันของร่างกาย	ใช่	ไม่ใช่	ใช่	ใช่	ใช่	ใช่	ใช่	ใช่	ใช่	ใช่	ไม่ใช่	ไม่ใช่	ใช่	ใช่	ไม่ใช่	ใช่	ใช่	ใช่	ใช่	ใช่	ใช่	ยี่ห้อ	ซื้อยาจากร้านขายยา	เห็นด้วย (2)	เห็นด้วย (2)	เห็นด้วย (2)	เห็นด้วย (2)	เห็นด้วย (2)	เห็นด้วย (2)
28	ชาย	ข้าราชการ	ปริญญาตรี	โสด	1	15,000 - 30,000	ไม่ใช่	ไม่ใช่	ไม่ใช่	ไม่ทราบ	ใช่	ใช่	ใช่	ไม่ใช่	ใช่	ใช่	ใช่	ใช่	ใช่	ใช่	ใช่	ใช่	ใช่	ใช่	ใช่	ใช่	ใช่	ใช่	ใช่	ใช่	ใช่	ราคา	ซื้อยาจากร้านขายยา	เห็นด้วยอย่างยิ่ง (3)	เห็นด้วยอย่างยิ่ง (3)	เห็นด้วยอย่างยิ่ง (3)	เห็นด้วยอย่างยิ่ง (3)	เห็นด้วยอย่างยิ่ง (3)	เห็นด้วยอย่างยิ่ง (3)
29	หญิง	บุคลากรทางการแพทย์ (แพทย์ พยาบาล ทันตแพทย์ บุคลากรทางการแพทย์ที่ต้องดูแลผู้ป่วย)	ตำ่กว่าปริญญาตรี	แต่งงาน	1	15,000 - 30,000	ไม่ใช่	ใช่	ใช่	ผิวแห้ง, แพ้อาหาร, ภูมิคุ้มกันของร่างกาย	ใช่	ใช่	ใช่	ใช่	ใช่	ใช่	ใช่	ใช่	ใช่	ใช่	ใช่	ใช่	ใช่	ใช่	ใช่	ใช่	ใช่	ใช่	ใช่	ใช่	ใช่	ความรู้สึกหลังทาครีม	พบแพทย์เฉพาะทางโรคผิวหนัง	เห็นด้วย (2)	เห็นด้วยอย่างยิ่ง (3)	เห็นด้วย (2)	เห็นด้วย (2)	เห็นด้วย (2)	เห็นด้วย (2)
27	หญิง	ไม่ใช่บุคลากรทางการแพทย์ (ไม่ได้ดูแลผู้ป่วย)	ปริญญาตรี	ไม่ได้สมรส	1	15,000 - 30,000	ใช่	ใช่	ใช่	ผิวแห้ง, แพ้อาหาร	ใช่	ใช่	ใช่	ใช่	ใช่	ไม่ใช่	ใช่	ใช่	ใช่	ใช่	ใช่	ใช่	ใช่	ใช่	ใช่	ใช่	ใช่	ใช่	ใช่	ไม่ใช่	ใช่	ความรู้สึกหลังทาครีม	พบแพทย์ทั่วไป/ กุมารแพทย์	เห็นด้วยอย่างยิ่ง (3)	เห็นด้วยอย่างยิ่ง (3)	เห็นด้วยอย่างยิ่ง (3)	เห็นด้วยอย่างยิ่ง (3)	เห็นด้วยอย่างยิ่ง (3)	เห็นด้วยอย่างยิ่ง (3)
26	หญิง	ไม่ใช่บุคลากรทางการแพทย์ (ไม่ได้ดูแลผู้ป่วย)	ปริญญาตรี	แต่งงาน	1	30,000 - 50,000	ไม่ใช่	ใช่	ไม่ใช่	แพ้อาหาร, ภูมิคุ้มกันของร่างกาย	ใช่	ไม่ใช่	ไม่ใช่	ใช่	ใช่	ใช่	ใช่	ไม่ใช่	ไม่ใช่	ใช่	ใช่	ไม่ใช่	ใช่	ไม่ใช่	ใช่	ใช่	ใช่	ใช่	ใช่	ใช่	ใช่	ความรู้สึกหลังทาครีม	พบแพทย์เฉพาะทางโรคผิวหนัง	เห็นด้วย (2)	เห็นด้วย (2)	เห็นด้วย (2)	เห็นด้วย (2)	เห็นด้วย (2)	เห็นด้วย (2)
27	หญิง	ไม่ใช่บุคลากรทางการแพทย์ (ไม่ได้ดูแลผู้ป่วย)	ปริญญาตรี	โสด	2	น้อยกว่า 15,000	ไม่ใช่	ใช่	ไม่ใช่	ไม่ทราบ	ไม่ใช่	ไม่ใช่	ไม่ใช่	ไม่ใช่	ไม่ใช่	ไม่ใช่	ใช่	ไม่ใช่	ไม่ใช่	ไม่ใช่	ไม่ใช่	ไม่ใช่	ใช่	ไม่ใช่	ไม่ใช่	ใช่	ใช่	ใช่	ใช่	ไม่ใช่	ไม่ใช่	ความรู้สึกหลังทาครีม	ซื้อยาจากร้านขายยา	ไม่เห็นด้วยอย่างยิ่ง (0)	ไม่เห็นด้วยอย่างยิ่ง (0)	ไม่เห็นด้วยอย่างยิ่ง (0)	ไม่เห็นด้วยอย่างยิ่ง (0)	ไม่เห็นด้วยอย่างยิ่ง (0)	ไม่เห็นด้วยอย่างยิ่ง (0)
26	หญิง	ไม่ใช่บุคลากรทางการแพทย์ (ไม่ได้ดูแลผู้ป่วย)	ตำ่กว่าปริญญาตรี	แต่งงาน	1	น้อยกว่า 15,000	ไม่ใช่	ใช่	ไม่ใช่	ไม่ทราบ	ไม่ใช่	ไม่ใช่	ไม่ใช่	ไม่ใช่	ไม่ใช่	ไม่ใช่	ไม่ใช่	ไม่ใช่	ไม่ใช่	ไม่ใช่	ไม่ใช่	ไม่ใช่	ไม่ใช่	ไม่ใช่	ไม่ใช่	ใช่	ใช่	ใช่	ใช่	ใช่	ใช่	ความรู้สึกหลังทาครีม	ซื้อครีมออนไลน์	ไม่เห็นด้วย (1)	ไม่เห็นด้วย (1)	เห็นด้วย (2)	ไม่เห็นด้วยอย่างยิ่ง (0)	เห็นด้วย (2)	เห็นด้วย (2)
26	หญิง	ไม่ใช่บุคลากรทางการแพทย์ (ไม่ได้ดูแลผู้ป่วย)	ป.ว.ส.	แต่งงาน	1	15,000 - 30,000	ไม่ใช่	ไม่ใช่	ใช่	ผิวแห้ง, พันธุกรรม/ กรรมพันธุ์, ภูมิคุ้มกันของร่างกาย	ใช่	ใช่	ไม่ใช่	ใช่	ใช่	ใช่	ใช่	ใช่	ไม่ใช่	ใช่	ใช่	ใช่	ใช่	ใช่	ใช่	ไม่ใช่	ใช่	ใช่	ใช่	ใช่	ใช่	ความชุ่มชื้น	พบแพทย์ทั่วไป/ กุมารแพทย์	เห็นด้วย (2)	เห็นด้วยอย่างยิ่ง (3)	เห็นด้วย (2)	เห็นด้วยอย่างยิ่ง (3)	ไม่เห็นด้วย (1)	ไม่เห็นด้วย (1)
40	ชาย	อาชีอาชีพอิสระ	ปริญญาตรี	หย่า	2	15,000 - 30,000	ใช่	ใช่	ใช่	พันธุกรรม/ กรรมพันธุ์, ภูมิคุ้มกันของร่างกาย	ไม่ใช่	ใช่	ใช่	ใช่	ใช่	ใช่	ใช่	ใช่	ไม่ใช่	ใช่	ใช่	ใช่	ใช่	ใช่	ไม่ใช่	ไม่ใช่	ไม่ใช่	ไม่ใช่	ไม่ใช่	ไม่ใช่	ใช่	ความรู้สึกหลังทาครีม	พบแพทย์เฉพาะทางโรคผิวหนัง	เห็นด้วย (2)	ไม่เห็นด้วย (1)	ไม่เห็นด้วยอย่างยิ่ง (0)	ไม่เห็นด้วยอย่างยิ่ง (0)	ไม่เห็นด้วยอย่างยิ่ง (0)	ไม่เห็นด้วย (1)
27	หญิง	ไม่ใช่บุคลากรทางการแพทย์ (ไม่ได้ดูแลผู้ป่วย)	ตำ่กว่าปริญญาตรี	โสด	2	น้อยกว่า 15,000	ไม่ใช่	ไม่ใช่	ไม่ใช่	พันธุกรรม/ กรรมพันธุ์, ภูมิคุ้มกันของร่างกาย	ใช่	ใช่	ใช่	ใช่	ใช่	ใช่	ใช่	ใช่	ใช่	ใช่	ไม่ใช่	ใช่	ไม่ใช่	ใช่	ใช่	ใช่	ใช่	ใช่	ใช่	ใช่	ใช่	ความชุ่มชื้น	พบแพทย์ทั่วไป/ กุมารแพทย์	เห็นด้วย (2)	เห็นด้วย (2)	เห็นด้วย (2)	เห็นด้วย (2)	ไม่เห็นด้วย (1)	ไม่เห็นด้วย (1)
35	หญิง	ค้าขาย	ปริญญาตรี	แต่งงาน	2	15,000 - 30,000	ไม่ใช่	ใช่	ใช่	ผิวแห้ง, แพ้อาหาร	ใช่	ใช่	ใช่	ใช่	ใช่	ใช่	ใช่	ใช่	ไม่ใช่	ใช่	ไม่ใช่	ไม่ใช่	ใช่	ใช่	ใช่	ไม่ใช่	ใช่	ใช่	ใช่	ใช่	ใช่	ความรู้สึกหลังทาครีม	พบแพทย์เฉพาะทางโรคผิวหนัง	ไม่เห็นด้วย (1)	เห็นด้วย (2)	ไม่เห็นด้วย (1)	เห็นด้วย (2)	ไม่เห็นด้วย (1)	เห็นด้วย (2)
35	หญิง	บุคลากรทางการแพทย์ (แพทย์ พยาบาล ทันตแพทย์ บุคลากรทางการแพทย์ที่ต้องดูแลผู้ป่วย)	ปริญญาโท หรือ สูงกว่า	แต่งงาน	1	มากกว่า 100,000	ไม่ใช่	ใช่	ใช่	ผิวแห้ง, แพ้อาหาร, พันธุกรรม/ กรรมพันธุ์, ภูมิคุ้มกันของร่างกาย	ใช่	ใช่	ใช่	ใช่	ใช่	ใช่	ใช่	ใช่	ไม่ใช่	ใช่	ใช่	ใช่	ใช่	ใช่	ใช่	ไม่ใช่	ใช่	ใช่	ใช่	ใช่	ใช่	ราคา	พบแพทย์เฉพาะทางโรคผิวหนัง	เห็นด้วย (2)	เห็นด้วย (2)	เห็นด้วย (2)	เห็นด้วย (2)	เห็นด้วย (2)	เห็นด้วย (2)
28	ชาย	ข้าราชการ	ปริญญาตรี	โสด	2	15,000 - 30,000	ไม่ใช่	ไม่ใช่	ไม่ใช่	ไม่ทราบ	ใช่	ใช่	ใช่	ไม่ใช่	ใช่	ใช่	ใช่	ใช่	ใช่	ใช่	ใช่	ใช่	ใช่	ใช่	ใช่	ใช่	ใช่	ใช่	ใช่	ใช่	ใช่	ราคา	ซื้อยาจากร้านขายยา	เห็นด้วยอย่างยิ่ง (3)	เห็นด้วยอย่างยิ่ง (3)	เห็นด้วยอย่างยิ่ง (3)	เห็นด้วยอย่างยิ่ง (3)	เห็นด้วยอย่างยิ่ง (3)	เห็นด้วยอย่างยิ่ง (3)
29	หญิง	บุคลากรทางการแพทย์ (แพทย์ พยาบาล ทันตแพทย์ บุคลากรทางการแพทย์ที่ต้องดูแลผู้ป่วย)	ตำ่กว่าปริญญาตรี	แต่งงาน	1	15,000 - 30,000	ไม่ใช่	ใช่	ใช่	ผิวแห้ง, แพ้อาหาร, ภูมิคุ้มกันของร่างกาย	ใช่	ใช่	ใช่	ใช่	ใช่	ใช่	ใช่	ใช่	ใช่	ใช่	ใช่	ใช่	ใช่	ใช่	ใช่	ใช่	ใช่	ใช่	ใช่	ใช่	ใช่	ความรู้สึกหลังทาครีม	พบแพทย์เฉพาะทางโรคผิวหนัง	เห็นด้วย (2)	เห็นด้วยอย่างยิ่ง (3)	เห็นด้วย (2)	เห็นด้วย (2)	เห็นด้วย (2)	เห็นด้วย (2)
27	หญิง	ไม่ใช่บุคลากรทางการแพทย์ (ไม่ได้ดูแลผู้ป่วย)	ปริญญาตรี	ไม่ได้สมรส	1	15,000 - 30,000	ใช่	ใช่	ใช่	ผิวแห้ง, แพ้อาหาร	ใช่	ใช่	ใช่	ใช่	ใช่	ไม่ใช่	ใช่	ใช่	ใช่	ใช่	ใช่	ใช่	ใช่	ใช่	ใช่	ใช่	ใช่	ใช่	ใช่	ไม่ใช่	ใช่	ความรู้สึกหลังทาครีม	พบแพทย์ทั่วไป/ กุมารแพทย์	เห็นด้วยอย่างยิ่ง (3)	เห็นด้วยอย่างยิ่ง (3)	เห็นด้วยอย่างยิ่ง (3)	เห็นด้วยอย่างยิ่ง (3)	เห็นด้วยอย่างยิ่ง (3)	เห็นด้วยอย่างยิ่ง (3)
26	หญิง	ไม่ใช่บุคลากรทางการแพทย์ (ไม่ได้ดูแลผู้ป่วย)	ปริญญาตรี	แต่งงาน	1	30,000 - 50,000	ไม่ใช่	ไม่ใช่	ไม่ใช่	แพ้อาหาร, ภูมิคุ้มกันของร่างกาย	ใช่	ไม่ใช่	ไม่ใช่	ใช่	ใช่	ใช่	ใช่	ไม่ใช่	ไม่ใช่	ใช่	ใช่	ไม่ใช่	ใช่	ไม่ใช่	ใช่	ใช่	ใช่	ใช่	ใช่	ใช่	ใช่	ความรู้สึกหลังทาครีม	พบแพทย์เฉพาะทางโรคผิวหนัง	เห็นด้วย (2)	เห็นด้วย (2)	เห็นด้วย (2)	เห็นด้วย (2)	เห็นด้วย (2)	เห็นด้วย (2)
27	หญิง	ไม่ใช่บุคลากรทางการแพทย์ (ไม่ได้ดูแลผู้ป่วย)	ปริญญาตรี	โสด	1	น้อยกว่า 15,000	ไม่ใช่	ใช่	ไม่ใช่	ไม่ทราบ	ไม่ใช่	ไม่ใช่	ไม่ใช่	ไม่ใช่	ไม่ใช่	ไม่ใช่	ใช่	ไม่ใช่	ไม่ใช่	ไม่ใช่	ไม่ใช่	ไม่ใช่	ใช่	ไม่ใช่	ไม่ใช่	ใช่	ใช่	ใช่	ใช่	ไม่ใช่	ไม่ใช่	ความรู้สึกหลังทาครีม	ซื้อยาจากร้านขายยา	ไม่เห็นด้วยอย่างยิ่ง (0)	ไม่เห็นด้วยอย่างยิ่ง (0)	ไม่เห็นด้วยอย่างยิ่ง (0)	ไม่เห็นด้วยอย่างยิ่ง (0)	ไม่เห็นด้วยอย่างยิ่ง (0)	ไม่เห็นด้วยอย่างยิ่ง (0)
26	หญิง	ไม่ใช่บุคลากรทางการแพทย์ (ไม่ได้ดูแลผู้ป่วย)	ตำ่กว่าปริญญาตรี	แต่งงาน	1	น้อยกว่า 15,000	ไม่ใช่	ใช่	ไม่ใช่	ไม่ทราบ	ไม่ใช่	ไม่ใช่	ไม่ใช่	ไม่ใช่	ไม่ใช่	ไม่ใช่	ไม่ใช่	ไม่ใช่	ไม่ใช่	ไม่ใช่	ไม่ใช่	ไม่ใช่	ไม่ใช่	ไม่ใช่	ไม่ใช่	ใช่	ใช่	ใช่	ใช่	ใช่	ใช่	ความรู้สึกหลังทาครีม	ซื้อครีมออนไลน์	ไม่เห็นด้วย (1)	ไม่เห็นด้วย (1)	เห็นด้วย (2)	ไม่เห็นด้วยอย่างยิ่ง (0)	เห็นด้วย (2)	เห็นด้วย (2)
26	หญิง	ไม่ใช่บุคลากรทางการแพทย์ (ไม่ได้ดูแลผู้ป่วย)	ป.ว.ส.	แต่งงาน	1	15,000 - 30,000	ไม่ใช่	ใช่	ใช่	ผิวแห้ง, พันธุกรรม/ กรรมพันธุ์, ภูมิคุ้มกันของร่างกาย	ใช่	ใช่	ไม่ใช่	ใช่	ใช่	ใช่	ใช่	ใช่	ไม่ใช่	ใช่	ใช่	ใช่	ใช่	ใช่	ใช่	ไม่ใช่	ใช่	ใช่	ใช่	ใช่	ใช่	ความชุ่มชื้น	พบแพทย์ทั่วไป/ กุมารแพทย์	เห็นด้วย (2)	เห็นด้วยอย่างยิ่ง (3)	เห็นด้วย (2)	เห็นด้วยอย่างยิ่ง (3)	ไม่เห็นด้วย (1)	ไม่เห็นด้วย (1)
40	ชาย	อาชีอาชีพอิสระ	ปริญญาตรี	หย่า	2	15,000 - 30,000	ใช่	ใช่	ใช่	พันธุกรรม/ กรรมพันธุ์, ภูมิคุ้มกันของร่างกาย	ไม่ใช่	ใช่	ใช่	ใช่	ใช่	ใช่	ใช่	ใช่	ไม่ใช่	ใช่	ใช่	ใช่	ใช่	ใช่	ไม่ใช่	ไม่ใช่	ไม่ใช่	ไม่ใช่	ไม่ใช่	ไม่ใช่	ใช่	ความรู้สึกหลังทาครีม	พบแพทย์เฉพาะทางโรคผิวหนัง	เห็นด้วย (2)	ไม่เห็นด้วย (1)	ไม่เห็นด้วยอย่างยิ่ง (0)	ไม่เห็นด้วยอย่างยิ่ง (0)	ไม่เห็นด้วยอย่างยิ่ง (0)	ไม่เห็นด้วย (1)
27	หญิง	ไม่ใช่บุคลากรทางการแพทย์ (ไม่ได้ดูแลผู้ป่วย)	ตำ่กว่าปริญญาตรี	โสด	2	น้อยกว่า 15,000	ไม่ใช่	ไม่ใช่	ไม่ใช่	พันธุกรรม/ กรรมพันธุ์, ภูมิคุ้มกันของร่างกาย	ใช่	ใช่	ใช่	ใช่	ใช่	ใช่	ใช่	ใช่	ใช่	ใช่	ไม่ใช่	ใช่	ไม่ใช่	ใช่	ใช่	ใช่	ใช่	ใช่	ใช่	ใช่	ใช่	ความชุ่มชื้น	พบแพทย์ทั่วไป/ กุมารแพทย์	เห็นด้วย (2)	เห็นด้วย (2)	เห็นด้วย (2)	เห็นด้วย (2)	ไม่เห็นด้วย (1)	ไม่เห็นด้วย (1)
35	หญิง	ค้าขาย	ปริญญาตรี	แต่งงาน	2	15,000 - 30,000	ไม่ใช่	ใช่	ใช่	ผิวแห้ง, แพ้อาหาร	ใช่	ใช่	ใช่	ใช่	ใช่	ใช่	ใช่	ใช่	ไม่ใช่	ใช่	ไม่ใช่	ไม่ใช่	ใช่	ใช่	ใช่	ไม่ใช่	ใช่	ใช่	ใช่	ใช่	ใช่	ความรู้สึกหลังทาครีม	พบแพทย์เฉพาะทางโรคผิวหนัง	ไม่เห็นด้วย (1)	เห็นด้วย (2)	ไม่เห็นด้วย (1)	เห็นด้วย (2)	ไม่เห็นด้วย (1)	เห็นด้วย (2)
26	หญิง	ไม่ใช่บุคลากรทางการแพทย์ (ไม่ได้ดูแลผู้ป่วย)	ปริญญาตรี	แต่งงาน	1	30,000 - 50,000	ไม่ใช่	ไม่ใช่	ไม่ใช่	แพ้อาหาร, ภูมิคุ้มกันของร่างกาย	ใช่	ไม่ใช่	ไม่ใช่	ใช่	ใช่	ใช่	ใช่	ไม่ใช่	ไม่ใช่	ใช่	ใช่	ไม่ใช่	ใช่	ไม่ใช่	ใช่	ใช่	ใช่	ใช่	ใช่	ใช่	ใช่	ความรู้สึกหลังทาครีม	พบแพทย์เฉพาะทางโรคผิวหนัง	เห็นด้วย (2)	เห็นด้วย (2)	เห็นด้วย (2)	เห็นด้วย (2)	เห็นด้วย (2)	เห็นด้วย (2)
27	หญิง	ไม่ใช่บุคลากรทางการแพทย์ (ไม่ได้ดูแลผู้ป่วย)	ปริญญาตรี	โสด	1	น้อยกว่า 15,000	ไม่ใช่	ไม่ใช่	ไม่ใช่	ไม่ทราบ	ไม่ใช่	ไม่ใช่	ไม่ใช่	ไม่ใช่	ไม่ใช่	ไม่ใช่	ใช่	ไม่ใช่	ไม่ใช่	ไม่ใช่	ไม่ใช่	ไม่ใช่	ใช่	ไม่ใช่	ไม่ใช่	ใช่	ใช่	ใช่	ใช่	ไม่ใช่	ไม่ใช่	ความรู้สึกหลังทาครีม	ซื้อยาจากร้านขายยา	ไม่เห็นด้วยอย่างยิ่ง (0)	ไม่เห็นด้วยอย่างยิ่ง (0)	ไม่เห็นด้วยอย่างยิ่ง (0)	ไม่เห็นด้วยอย่างยิ่ง (0)	ไม่เห็นด้วยอย่างยิ่ง (0)	ไม่เห็นด้วยอย่างยิ่ง (0)
26	หญิง	ไม่ใช่บุคลากรทางการแพทย์ (ไม่ได้ดูแลผู้ป่วย)	ตำ่กว่าปริญญาตรี	แต่งงาน	1	น้อยกว่า 15,000	ไม่ใช่	ไม่ใช่	ไม่ใช่	ไม่ทราบ	ไม่ใช่	ไม่ใช่	ไม่ใช่	ไม่ใช่	ไม่ใช่	ไม่ใช่	ไม่ใช่	ไม่ใช่	ไม่ใช่	ไม่ใช่	ไม่ใช่	ไม่ใช่	ไม่ใช่	ไม่ใช่	ไม่ใช่	ใช่	ใช่	ใช่	ใช่	ใช่	ใช่	ความรู้สึกหลังทาครีม	ซื้อครีมออนไลน์	ไม่เห็นด้วย (1)	ไม่เห็นด้วย (1)	เห็นด้วย (2)	ไม่เห็นด้วยอย่างยิ่ง (0)	เห็นด้วย (2)	เห็นด้วย (2)
26	หญิง	ไม่ใช่บุคลากรทางการแพทย์ (ไม่ได้ดูแลผู้ป่วย)	ป.ว.ส.	แต่งงาน	1	15,000 - 30,000	ไม่ใช่	ไม่ใช่	ใช่	ผิวแห้ง, พันธุกรรม/ กรรมพันธุ์, ภูมิคุ้มกันของร่างกาย	ใช่	ใช่	ไม่ใช่	ใช่	ใช่	ใช่	ใช่	ใช่	ไม่ใช่	ใช่	ใช่	ใช่	ใช่	ใช่	ใช่	ไม่ใช่	ใช่	ใช่	ใช่	ใช่	ใช่	ความชุ่มชื้น	พบแพทย์ทั่วไป/ กุมารแพทย์	เห็นด้วย (2)	เห็นด้วยอย่างยิ่ง (3)	เห็นด้วย (2)	เห็นด้วยอย่างยิ่ง (3)	ไม่เห็นด้วย (1)	ไม่เห็นด้วย (1)
40	ชาย	อาชีอาชีพอิสระ	ปริญญาตรี	หย่า	2	15,000 - 30,000	ใช่	ใช่	ใช่	พันธุกรรม/ กรรมพันธุ์, ภูมิคุ้มกันของร่างกาย	ไม่ใช่	ใช่	ใช่	ใช่	ใช่	ใช่	ใช่	ใช่	ไม่ใช่	ใช่	ใช่	ใช่	ใช่	ใช่	ไม่ใช่	ไม่ใช่	ไม่ใช่	ไม่ใช่	ไม่ใช่	ไม่ใช่	ใช่	ความรู้สึกหลังทาครีม	พบแพทย์เฉพาะทางโรคผิวหนัง	เห็นด้วย (2)	ไม่เห็นด้วย (1)	ไม่เห็นด้วยอย่างยิ่ง (0)	ไม่เห็นด้วยอย่างยิ่ง (0)	ไม่เห็นด้วยอย่างยิ่ง (0)	ไม่เห็นด้วย (1)
27	หญิง	ไม่ใช่บุคลากรทางการแพทย์ (ไม่ได้ดูแลผู้ป่วย)	ตำ่กว่าปริญญาตรี	โสด	2	น้อยกว่า 15,000	ไม่ใช่	ไม่ใช่	ไม่ใช่	พันธุกรรม/ กรรมพันธุ์, ภูมิคุ้มกันของร่างกาย	ใช่	ใช่	ใช่	ใช่	ใช่	ใช่	ใช่	ใช่	ใช่	ใช่	ไม่ใช่	ใช่	ไม่ใช่	ใช่	ใช่	ใช่	ใช่	ใช่	ใช่	ใช่	ใช่	ความชุ่มชื้น	พบแพทย์ทั่วไป/ กุมารแพทย์	เห็นด้วย (2)	เห็นด้วย (2)	เห็นด้วย (2)	เห็นด้วย (2)	ไม่เห็นด้วย (1)	ไม่เห็นด้วย (1)
35	หญิง	ค้าขาย	ปริญญาตรี	แต่งงาน	2	15,000 - 30,000	ไม่ใช่	ใช่	ใช่	ผิวแห้ง, แพ้อาหาร	ใช่	ใช่	ใช่	ใช่	ใช่	ใช่	ใช่	ใช่	ไม่ใช่	ใช่	ไม่ใช่	ไม่ใช่	ใช่	ใช่	ใช่	ไม่ใช่	ใช่	ใช่	ใช่	ใช่	ใช่	ความรู้สึกหลังทาครีม	พบแพทย์เฉพาะทางโรคผิวหนัง	ไม่เห็นด้วย (1)	เห็นด้วย (2)	ไม่เห็นด้วย (1)	เห็นด้วย (2)	ไม่เห็นด้วย (1)	เห็นด้วย (2)
28	ชาย	ข้าราชการ	ปริญญาตรี	โสด	3	15,000 - 30,000	ไม่ใช่	ไม่ใช่	ไม่ใช่	ไม่ทราบ	ใช่	ใช่	ใช่	ไม่ใช่	ใช่	ใช่	ใช่	ใช่	ใช่	ใช่	ใช่	ใช่	ใช่	ใช่	ใช่	ใช่	ใช่	ใช่	ใช่	ใช่	ใช่	ราคา	ซื้อยาจากร้านขายยา	เห็นด้วยอย่างยิ่ง (3)	เห็นด้วยอย่างยิ่ง (3)	เห็นด้วยอย่างยิ่ง (3)	เห็นด้วยอย่างยิ่ง (3)	เห็นด้วยอย่างยิ่ง (3)	เห็นด้วยอย่างยิ่ง (3)
29	หญิง	บุคลากรทางการแพทย์ (แพทย์ พยาบาล ทันตแพทย์ บุคลากรทางการแพทย์ที่ต้องดูแลผู้ป่วย)	ตำ่กว่าปริญญาตรี	แต่งงาน	1	15,000 - 30,000	ไม่ใช่	ใช่	ใช่	ผิวแห้ง, แพ้อาหาร, ภูมิคุ้มกันของร่างกาย	ใช่	ใช่	ใช่	ใช่	ใช่	ใช่	ใช่	ใช่	ใช่	ใช่	ใช่	ใช่	ใช่	ใช่	ใช่	ใช่	ใช่	ใช่	ใช่	ใช่	ใช่	ความรู้สึกหลังทาครีม	พบแพทย์เฉพาะทางโรคผิวหนัง	เห็นด้วย (2)	เห็นด้วยอย่างยิ่ง (3)	เห็นด้วย (2)	เห็นด้วย (2)	เห็นด้วย (2)	เห็นด้วย (2)
26	หญิง	ไม่ใช่บุคลากรทางการแพทย์ (ไม่ได้ดูแลผู้ป่วย)	ตำ่กว่าปริญญาตรี	แต่งงาน	1	น้อยกว่า 15,000	ไม่ใช่	ไม่ใช่	ไม่ใช่	ไม่ทราบ	ไม่ใช่	ไม่ใช่	ไม่ใช่	ไม่ใช่	ไม่ใช่	ไม่ใช่	ไม่ใช่	ไม่ใช่	ไม่ใช่	ไม่ใช่	ไม่ใช่	ไม่ใช่	ไม่ใช่	ไม่ใช่	ไม่ใช่	ใช่	ใช่	ใช่	ใช่	ใช่	ใช่	ความรู้สึกหลังทาครีม	ซื้อครีมออนไลน์	ไม่เห็นด้วย (1)	ไม่เห็นด้วย (1)	เห็นด้วย (2)	ไม่เห็นด้วยอย่างยิ่ง (0)	เห็นด้วย (2)	เห็นด้วย (2)
26	หญิง	ไม่ใช่บุคลากรทางการแพทย์ (ไม่ได้ดูแลผู้ป่วย)	ป.ว.ส.	แต่งงาน	1	15,000 - 30,000	ไม่ใช่	ไม่ใช่	ใช่	ผิวแห้ง, พันธุกรรม/ กรรมพันธุ์, ภูมิคุ้มกันของร่างกาย	ใช่	ใช่	ไม่ใช่	ใช่	ใช่	ใช่	ใช่	ใช่	ไม่ใช่	ใช่	ใช่	ใช่	ใช่	ใช่	ใช่	ไม่ใช่	ใช่	ใช่	ใช่	ใช่	ใช่	ความชุ่มชื้น	พบแพทย์ทั่วไป/ กุมารแพทย์	เห็นด้วย (2)	เห็นด้วยอย่างยิ่ง (3)	เห็นด้วย (2)	เห็นด้วยอย่างยิ่ง (3)	ไม่เห็นด้วย (1)	ไม่เห็นด้วย (1)
40	ชาย	อาชีอาชีพอิสระ	ปริญญาตรี	หย่า	2	15,000 - 30,000	ใช่	ใช่	ใช่	พันธุกรรม/ กรรมพันธุ์, ภูมิคุ้มกันของร่างกาย	ไม่ใช่	ใช่	ใช่	ใช่	ใช่	ใช่	ใช่	ใช่	ไม่ใช่	ใช่	ใช่	ใช่	ใช่	ใช่	ไม่ใช่	ไม่ใช่	ไม่ใช่	ไม่ใช่	ไม่ใช่	ไม่ใช่	ใช่	ความรู้สึกหลังทาครีม	พบแพทย์เฉพาะทางโรคผิวหนัง	เห็นด้วย (2)	ไม่เห็นด้วย (1)	ไม่เห็นด้วยอย่างยิ่ง (0)	ไม่เห็นด้วยอย่างยิ่ง (0)	ไม่เห็นด้วยอย่างยิ่ง (0)	ไม่เห็นด้วย (1)
27	หญิง	ไม่ใช่บุคลากรทางการแพทย์ (ไม่ได้ดูแลผู้ป่วย)	ตำ่กว่าปริญญาตรี	โสด	2	น้อยกว่า 15,000	ไม่ใช่	ไม่ใช่	ไม่ใช่	พันธุกรรม/ กรรมพันธุ์, ภูมิคุ้มกันของร่างกาย	ใช่	ใช่	ใช่	ใช่	ใช่	ใช่	ใช่	ใช่	ใช่	ใช่	ไม่ใช่	ใช่	ไม่ใช่	ใช่	ใช่	ใช่	ใช่	ใช่	ใช่	ใช่	ใช่	ความชุ่มชื้น	พบแพทย์ทั่วไป/ กุมารแพทย์	เห็นด้วย (2)	เห็นด้วย (2)	เห็นด้วย (2)	เห็นด้วย (2)	ไม่เห็นด้วย (1)	ไม่เห็นด้วย (1)
35	ชาย	ไม่ใช่บุคลากรทางการแพทย์ (ไม่ได้ดูแลผู้ป่วย)	ปริญญาตรี	แต่งงาน	2	15,000 - 30,000	ใช่	ใช่	ใช่	แพ้อาหาร, พันธุกรรม/ กรรมพันธุ์, ภูมิคุ้มกันของร่างกาย	ใช่	ใช่	ใช่	ใช่	ใช่	ใช่	ใช่	ไม่ใช่	ใช่	ใช่	ใช่	ใช่	ใช่	ไม่ใช่	ใช่	ใช่	ใช่	ใช่	ใช่	ใช่	ใช่	ความรู้สึกหลังทาครีม	ซื้อยาจากร้านขายยา	เห็นด้วยอย่างยิ่ง (3)	เห็นด้วย (2)	เห็นด้วย (2)	เห็นด้วย (2)	เห็นด้วย (2)	เห็นด้วย (2)
43	หญิง	ไม่ใช่บุคลากรทางการแพทย์ (ไม่ได้ดูแลผู้ป่วย)	ตำ่กว่าปริญญาตรี	แต่งงาน	1	น้อยกว่า 15,000	ไม่ใช่	ไม่ใช่	ไม่ใช่	แพ้อาหาร, ภูมิคุ้มกันของร่างกาย	ใช่	ไม่ใช่	ใช่	ใช่	ใช่	ใช่	ใช่	ใช่	ใช่	ใช่	ไม่ใช่	ไม่ใช่	ใช่	ใช่	ไม่ใช่	ใช่	ใช่	ใช่	ใช่	ใช่	ใช่	ยี่ห้อ	ซื้อยาจากร้านขายยา	เห็นด้วย (2)	เห็นด้วย (2)	เห็นด้วย (2)	เห็นด้วย (2)	เห็นด้วย (2)	เห็นด้วย (2)
28	ชาย	ข้าราชการ	ปริญญาตรี	โสด	1	15,000 - 30,000	ไม่ใช่	ไม่ใช่	ไม่ใช่	ไม่ทราบ	ใช่	ใช่	ใช่	ไม่ใช่	ใช่	ใช่	ใช่	ใช่	ใช่	ใช่	ใช่	ใช่	ใช่	ใช่	ใช่	ใช่	ใช่	ใช่	ใช่	ใช่	ใช่	ราคา	ซื้อยาจากร้านขายยา	เห็นด้วยอย่างยิ่ง (3)	เห็นด้วยอย่างยิ่ง (3)	เห็นด้วยอย่างยิ่ง (3)	เห็นด้วยอย่างยิ่ง (3)	เห็นด้วยอย่างยิ่ง (3)	เห็นด้วยอย่างยิ่ง (3)
29	หญิง	บุคลากรทางการแพทย์ (แพทย์ พยาบาล ทันตแพทย์ บุคลากรทางการแพทย์ที่ต้องดูแลผู้ป่วย)	ตำ่กว่าปริญญาตรี	แต่งงาน	1	15,000 - 30,000	ไม่ใช่	ใช่	ใช่	ผิวแห้ง, แพ้อาหาร, ภูมิคุ้มกันของร่างกาย	ใช่	ใช่	ใช่	ใช่	ใช่	ใช่	ใช่	ใช่	ใช่	ใช่	ใช่	ใช่	ใช่	ใช่	ใช่	ใช่	ใช่	ใช่	ใช่	ใช่	ใช่	ความรู้สึกหลังทาครีม	พบแพทย์เฉพาะทางโรคผิวหนัง	เห็นด้วย (2)	เห็นด้วยอย่างยิ่ง (3)	เห็นด้วย (2)	เห็นด้วย (2)	เห็นด้วย (2)	เห็นด้วย (2)
27	หญิง	ไม่ใช่บุคลากรทางการแพทย์ (ไม่ได้ดูแลผู้ป่วย)	ปริญญาตรี	ไม่ได้สมรส	1	15,000 - 30,000	ใช่	ใช่	ใช่	ผิวแห้ง, แพ้อาหาร	ใช่	ใช่	ใช่	ใช่	ใช่	ไม่ใช่	ใช่	ใช่	ใช่	ใช่	ใช่	ใช่	ใช่	ใช่	ใช่	ใช่	ใช่	ใช่	ใช่	ไม่ใช่	ใช่	ความรู้สึกหลังทาครีม	พบแพทย์ทั่วไป/ กุมารแพทย์	เห็นด้วยอย่างยิ่ง (3)	เห็นด้วยอย่างยิ่ง (3)	เห็นด้วยอย่างยิ่ง (3)	เห็นด้วยอย่างยิ่ง (3)	เห็นด้วยอย่างยิ่ง (3)	เห็นด้วยอย่างยิ่ง (3)
26	หญิง	ไม่ใช่บุคลากรทางการแพทย์ (ไม่ได้ดูแลผู้ป่วย)	ปริญญาตรี	แต่งงาน	1	30,000 - 50,000	ไม่ใช่	ไม่ใช่	ไม่ใช่	แพ้อาหาร, ภูมิคุ้มกันของร่างกาย	ใช่	ไม่ใช่	ไม่ใช่	ใช่	ใช่	ใช่	ใช่	ไม่ใช่	ไม่ใช่	ใช่	ใช่	ไม่ใช่	ใช่	ไม่ใช่	ใช่	ใช่	ใช่	ใช่	ใช่	ใช่	ใช่	ความรู้สึกหลังทาครีม	พบแพทย์เฉพาะทางโรคผิวหนัง	เห็นด้วย (2)	เห็นด้วย (2)	เห็นด้วย (2)	เห็นด้วย (2)	เห็นด้วย (2)	เห็นด้วย (2)
27	หญิง	ไม่ใช่บุคลากรทางการแพทย์ (ไม่ได้ดูแลผู้ป่วย)	ปริญญาตรี	โสด	1	น้อยกว่า 15,000	ไม่ใช่	ไม่ใช่	ไม่ใช่	ไม่ทราบ	ไม่ใช่	ไม่ใช่	ไม่ใช่	ไม่ใช่	ไม่ใช่	ไม่ใช่	ใช่	ไม่ใช่	ไม่ใช่	ไม่ใช่	ไม่ใช่	ไม่ใช่	ใช่	ไม่ใช่	ไม่ใช่	ใช่	ใช่	ใช่	ใช่	ไม่ใช่	ไม่ใช่	ความรู้สึกหลังทาครีม	ซื้อยาจากร้านขายยา	ไม่เห็นด้วยอย่างยิ่ง (0)	ไม่เห็นด้วยอย่างยิ่ง (0)	ไม่เห็นด้วยอย่างยิ่ง (0)	ไม่เห็นด้วยอย่างยิ่ง (0)	ไม่เห็นด้วยอย่างยิ่ง (0)	ไม่เห็นด้วยอย่างยิ่ง (0)
38	หญิง	ไม่ใช่บุคลากรทางการแพทย์ (ไม่ได้ดูแลผู้ป่วย)	ตำ่กว่าปริญญาตรี	แต่งงาน	1	30,000 - 50,000	ไม่ใช่	ใช่	ใช่	แพ้อาหาร, พันธุกรรม/ กรรมพันธุ์, ภูมิคุ้มกันของร่างกาย, ไม่ทราบ	ใช่	ใช่	ใช่	ใช่	ใช่	ใช่	ใช่	ไม่ใช่	ใช่	ไม่ใช่	ใช่	ใช่	ใช่	ใช่	ไม่ใช่	ใช่	ใช่	ใช่	ใช่	ไม่ใช่	ไม่ใช่	ยี่ห้อ	พบแพทย์เฉพาะทางโรคผิวหนัง	เห็นด้วยอย่างยิ่ง (3)	เห็นด้วย (2)	เห็นด้วยอย่างยิ่ง (3)	เห็นด้วยอย่างยิ่ง (3)	เห็นด้วยอย่างยิ่ง (3)	เห็นด้วย (2)
35	ชาย	ไม่ใช่บุคลากรทางการแพทย์ (ไม่ได้ดูแลผู้ป่วย)	ปริญญาตรี	แต่งงาน	2	15,000 - 30,000	ใช่	ใช่	ใช่	แพ้อาหาร, พันธุกรรม/ กรรมพันธุ์, ภูมิคุ้มกันของร่างกาย	ใช่	ใช่	ใช่	ใช่	ใช่	ใช่	ใช่	ไม่ใช่	ใช่	ใช่	ใช่	ใช่	ใช่	ไม่ใช่	ใช่	ใช่	ใช่	ใช่	ใช่	ใช่	ใช่	ความรู้สึกหลังทาครีม	ซื้อยาจากร้านขายยา	เห็นด้วยอย่างยิ่ง (3)	เห็นด้วย (2)	เห็นด้วย (2)	เห็นด้วย (2)	เห็นด้วย (2)	เห็นด้วย (2)
33	หญิง	ไม่ใช่บุคลากรทางการแพทย์ (ไม่ได้ดูแลผู้ป่วย)	ตำ่กว่าปริญญาตรี	แต่งงาน	1	น้อยกว่า 15,000	ไม่ใช่	ไม่ใช่	ไม่ใช่	แพ้อาหาร, ภูมิคุ้มกันของร่างกาย	ใช่	ไม่ใช่	ใช่	ใช่	ใช่	ใช่	ใช่	ใช่	ใช่	ใช่	ไม่ใช่	ไม่ใช่	ใช่	ใช่	ไม่ใช่	ใช่	ใช่	ใช่	ใช่	ใช่	ใช่	ยี่ห้อ	ซื้อยาจากร้านขายยา	เห็นด้วย (2)	เห็นด้วย (2)	เห็นด้วย (2)	เห็นด้วย (2)	เห็นด้วย (2)	เห็นด้วย (2)
28	ชาย	ข้าราชการ	ปริญญาตรี	โสด	2	15,000 - 30,000	ไม่ใช่	ไม่ใช่	ไม่ใช่	ไม่ทราบ	ใช่	ใช่	ใช่	ไม่ใช่	ใช่	ใช่	ใช่	ใช่	ใช่	ใช่	ใช่	ใช่	ใช่	ใช่	ใช่	ใช่	ใช่	ใช่	ใช่	ใช่	ใช่	ราคา	ซื้อยาจากร้านขายยา	เห็นด้วยอย่างยิ่ง (3)	เห็นด้วยอย่างยิ่ง (3)	เห็นด้วยอย่างยิ่ง (3)	เห็นด้วยอย่างยิ่ง (3)	เห็นด้วยอย่างยิ่ง (3)	เห็นด้วยอย่างยิ่ง (3)
29	หญิง	บุคลากรทางการแพทย์ (แพทย์ พยาบาล ทันตแพทย์ บุคลากรทางการแพทย์ที่ต้องดูแลผู้ป่วย)	ตำ่กว่าปริญญาตรี	แต่งงาน	1	15,000 - 30,000	ไม่ใช่	ใช่	ใช่	ผิวแห้ง, แพ้อาหาร, ภูมิคุ้มกันของร่างกาย	ใช่	ใช่	ใช่	ใช่	ใช่	ใช่	ใช่	ใช่	ใช่	ใช่	ใช่	ใช่	ใช่	ใช่	ใช่	ใช่	ใช่	ใช่	ใช่	ใช่	ใช่	ความรู้สึกหลังทาครีม	พบแพทย์เฉพาะทางโรคผิวหนัง	เห็นด้วย (2)	เห็นด้วยอย่างยิ่ง (3)	เห็นด้วย (2)	เห็นด้วย (2)	เห็นด้วย (2)	เห็นด้วย (2)
27	หญิง	ไม่ใช่บุคลากรทางการแพทย์ (ไม่ได้ดูแลผู้ป่วย)	ปริญญาตรี	ไม่ได้สมรส	1	15,000 - 30,000	ใช่	ใช่	ใช่	ผิวแห้ง, แพ้อาหาร	ใช่	ใช่	ใช่	ใช่	ใช่	ไม่ใช่	ใช่	ใช่	ใช่	ใช่	ใช่	ใช่	ใช่	ใช่	ใช่	ใช่	ใช่	ใช่	ใช่	ไม่ใช่	ใช่	ความรู้สึกหลังทาครีม	พบแพทย์ทั่วไป/ กุมารแพทย์	เห็นด้วยอย่างยิ่ง (3)	เห็นด้วยอย่างยิ่ง (3)	เห็นด้วยอย่างยิ่ง (3)	เห็นด้วยอย่างยิ่ง (3)	เห็นด้วยอย่างยิ่ง (3)	เห็นด้วยอย่างยิ่ง (3)
26	หญิง	ไม่ใช่บุคลากรทางการแพทย์ (ไม่ได้ดูแลผู้ป่วย)	ปริญญาตรี	แต่งงาน	1	30,000 - 50,000	ไม่ใช่	ใช่	ไม่ใช่	แพ้อาหาร, ภูมิคุ้มกันของร่างกาย	ใช่	ไม่ใช่	ไม่ใช่	ใช่	ใช่	ใช่	ใช่	ไม่ใช่	ไม่ใช่	ใช่	ใช่	ไม่ใช่	ใช่	ไม่ใช่	ใช่	ใช่	ใช่	ใช่	ใช่	ใช่	ใช่	ความรู้สึกหลังทาครีม	พบแพทย์เฉพาะทางโรคผิวหนัง	เห็นด้วย (2)	เห็นด้วย (2)	เห็นด้วย (2)	เห็นด้วย (2)	เห็นด้วย (2)	เห็นด้วย (2)
27	หญิง	ไม่ใช่บุคลากรทางการแพทย์ (ไม่ได้ดูแลผู้ป่วย)	ปริญญาตรี	โสด	1	น้อยกว่า 15,000	ไม่ใช่	ใช่	ไม่ใช่	ไม่ทราบ	ไม่ใช่	ไม่ใช่	ไม่ใช่	ไม่ใช่	ไม่ใช่	ไม่ใช่	ใช่	ไม่ใช่	ไม่ใช่	ไม่ใช่	ไม่ใช่	ไม่ใช่	ใช่	ไม่ใช่	ไม่ใช่	ใช่	ใช่	ใช่	ใช่	ไม่ใช่	ไม่ใช่	ความรู้สึกหลังทาครีม	ซื้อยาจากร้านขายยา	ไม่เห็นด้วยอย่างยิ่ง (0)	ไม่เห็นด้วยอย่างยิ่ง (0)	ไม่เห็นด้วยอย่างยิ่ง (0)	ไม่เห็นด้วยอย่างยิ่ง (0)	ไม่เห็นด้วยอย่างยิ่ง (0)	ไม่เห็นด้วยอย่างยิ่ง (0)
26	หญิง	ไม่ใช่บุคลากรทางการแพทย์ (ไม่ได้ดูแลผู้ป่วย)	ตำ่กว่าปริญญาตรี	แต่งงาน	1	น้อยกว่า 15,000	ไม่ใช่	ใช่	ไม่ใช่	ไม่ทราบ	ไม่ใช่	ไม่ใช่	ไม่ใช่	ไม่ใช่	ไม่ใช่	ไม่ใช่	ไม่ใช่	ไม่ใช่	ไม่ใช่	ไม่ใช่	ไม่ใช่	ไม่ใช่	ไม่ใช่	ไม่ใช่	ไม่ใช่	ใช่	ใช่	ใช่	ใช่	ใช่	ใช่	ความรู้สึกหลังทาครีม	ซื้อครีมออนไลน์	ไม่เห็นด้วย (1)	ไม่เห็นด้วย (1)	เห็นด้วย (2)	ไม่เห็นด้วยอย่างยิ่ง (0)	เห็นด้วย (2)	เห็นด้วย (2)
26	หญิง	ไม่ใช่บุคลากรทางการแพทย์ (ไม่ได้ดูแลผู้ป่วย)	ป.ว.ส.	แต่งงาน	1	15,000 - 30,000	ไม่ใช่	ไม่ใช่	ใช่	ผิวแห้ง, พันธุกรรม/ กรรมพันธุ์, ภูมิคุ้มกันของร่างกาย	ใช่	ใช่	ไม่ใช่	ใช่	ใช่	ใช่	ใช่	ใช่	ไม่ใช่	ใช่	ใช่	ใช่	ใช่	ใช่	ใช่	ไม่ใช่	ใช่	ใช่	ใช่	ใช่	ใช่	ความชุ่มชื้น	พบแพทย์ทั่วไป/ กุมารแพทย์	เห็นด้วย (2)	เห็นด้วยอย่างยิ่ง (3)	เห็นด้วย (2)	เห็นด้วยอย่างยิ่ง (3)	ไม่เห็นด้วย (1)	ไม่เห็นด้วย (1)
40	ชาย	อาชีอาชีพอิสระ	ปริญญาตรี	หย่า	2	15,000 - 30,000	ใช่	ใช่	ใช่	พันธุกรรม/ กรรมพันธุ์, ภูมิคุ้มกันของร่างกาย	ไม่ใช่	ใช่	ใช่	ใช่	ใช่	ใช่	ใช่	ใช่	ไม่ใช่	ใช่	ใช่	ใช่	ใช่	ใช่	ไม่ใช่	ไม่ใช่	ไม่ใช่	ไม่ใช่	ไม่ใช่	ไม่ใช่	ใช่	ความรู้สึกหลังทาครีม	พบแพทย์เฉพาะทางโรคผิวหนัง	เห็นด้วย (2)	ไม่เห็นด้วย (1)	ไม่เห็นด้วยอย่างยิ่ง (0)	ไม่เห็นด้วยอย่างยิ่ง (0)	ไม่เห็นด้วยอย่างยิ่ง (0)	ไม่เห็นด้วย (1)
27	หญิง	ไม่ใช่บุคลากรทางการแพทย์ (ไม่ได้ดูแลผู้ป่วย)	ปริญญาตรี	โสด	1	น้อยกว่า 15,000	ไม่ใช่	ใช่	ไม่ใช่	ไม่ทราบ	ไม่ใช่	ไม่ใช่	ไม่ใช่	ไม่ใช่	ไม่ใช่	ไม่ใช่	ใช่	ไม่ใช่	ไม่ใช่	ไม่ใช่	ไม่ใช่	ไม่ใช่	ใช่	ไม่ใช่	ไม่ใช่	ใช่	ใช่	ใช่	ใช่	ไม่ใช่	ไม่ใช่	ความรู้สึกหลังทาครีม	ซื้อยาจากร้านขายยา	ไม่เห็นด้วยอย่างยิ่ง (0)	ไม่เห็นด้วยอย่างยิ่ง (0)	ไม่เห็นด้วยอย่างยิ่ง (0)	ไม่เห็นด้วยอย่างยิ่ง (0)	ไม่เห็นด้วยอย่างยิ่ง (0)	ไม่เห็นด้วยอย่างยิ่ง (0)
26	หญิง	ไม่ใช่บุคลากรทางการแพทย์ (ไม่ได้ดูแลผู้ป่วย)	ตำ่กว่าปริญญาตรี	แต่งงาน	1	น้อยกว่า 15,000	ไม่ใช่	ใช่	ไม่ใช่	ไม่ทราบ	ไม่ใช่	ไม่ใช่	ไม่ใช่	ไม่ใช่	ไม่ใช่	ไม่ใช่	ไม่ใช่	ไม่ใช่	ไม่ใช่	ไม่ใช่	ไม่ใช่	ไม่ใช่	ไม่ใช่	ไม่ใช่	ไม่ใช่	ใช่	ใช่	ใช่	ใช่	ใช่	ใช่	ความรู้สึกหลังทาครีม	ซื้อครีมออนไลน์	ไม่เห็นด้วย (1)	ไม่เห็นด้วย (1)	เห็นด้วย (2)	ไม่เห็นด้วยอย่างยิ่ง (0)	เห็นด้วย (2)	เห็นด้วย (2)
26	หญิง	ไม่ใช่บุคลากรทางการแพทย์ (ไม่ได้ดูแลผู้ป่วย)	ป.ว.ส.	แต่งงาน	1	15,000 - 30,000	ไม่ใช่	ใช่	ใช่	ผิวแห้ง, พันธุกรรม/ กรรมพันธุ์, ภูมิคุ้มกันของร่างกาย	ใช่	ใช่	ไม่ใช่	ใช่	ใช่	ใช่	ใช่	ใช่	ไม่ใช่	ใช่	ใช่	ใช่	ใช่	ใช่	ใช่	ไม่ใช่	ใช่	ใช่	ใช่	ใช่	ใช่	ความชุ่มชื้น	พบแพทย์ทั่วไป/ กุมารแพทย์	เห็นด้วย (2)	เห็นด้วยอย่างยิ่ง (3)	เห็นด้วย (2)	เห็นด้วยอย่างยิ่ง (3)	ไม่เห็นด้วย (1)	ไม่เห็นด้วย (1)
40	ชาย	อาชีอาชีพอิสระ	ปริญญาตรี	หย่า	2	15,000 - 30,000	ใช่	ใช่	ใช่	พันธุกรรม/ กรรมพันธุ์, ภูมิคุ้มกันของร่างกาย	ไม่ใช่	ใช่	ใช่	ใช่	ใช่	ใช่	ใช่	ใช่	ไม่ใช่	ใช่	ใช่	ใช่	ใช่	ใช่	ไม่ใช่	ไม่ใช่	ไม่ใช่	ไม่ใช่	ไม่ใช่	ไม่ใช่	ใช่	ความรู้สึกหลังทาครีม	พบแพทย์เฉพาะทางโรคผิวหนัง	เห็นด้วย (2)	ไม่เห็นด้วย (1)	ไม่เห็นด้วยอย่างยิ่ง (0)	ไม่เห็นด้วยอย่างยิ่ง (0)	ไม่เห็นด้วยอย่างยิ่ง (0)	ไม่เห็นด้วย (1)
27	หญิง	ไม่ใช่บุคลากรทางการแพทย์ (ไม่ได้ดูแลผู้ป่วย)	ตำ่กว่าปริญญาตรี	โสด	2	น้อยกว่า 15,000	ไม่ใช่	ไม่ใช่	ไม่ใช่	พันธุกรรม/ กรรมพันธุ์, ภูมิคุ้มกันของร่างกาย	ใช่	ใช่	ใช่	ใช่	ใช่	ใช่	ใช่	ใช่	ใช่	ใช่	ไม่ใช่	ใช่	ไม่ใช่	ใช่	ใช่	ใช่	ใช่	ใช่	ใช่	ใช่	ใช่	ความชุ่มชื้น	พบแพทย์ทั่วไป/ กุมารแพทย์	เห็นด้วย (2)	เห็นด้วย (2)	เห็นด้วย (2)	เห็นด้วย (2)	ไม่เห็นด้วย (1)	ไม่เห็นด้วย (1)
35	หญิง	ค้าขาย	ปริญญาตรี	แต่งงาน	2	15,000 - 30,000	ไม่ใช่	ใช่	ใช่	ผิวแห้ง, แพ้อาหาร	ใช่	ใช่	ใช่	ใช่	ใช่	ใช่	ใช่	ใช่	ไม่ใช่	ใช่	ไม่ใช่	ไม่ใช่	ใช่	ใช่	ใช่	ไม่ใช่	ใช่	ใช่	ใช่	ใช่	ใช่	ความรู้สึกหลังทาครีม	พบแพทย์เฉพาะทางโรคผิวหนัง	ไม่เห็นด้วย (1)	เห็นด้วย (2)	ไม่เห็นด้วย (1)	เห็นด้วย (2)	ไม่เห็นด้วย (1)	เห็นด้วย (2)
26	หญิง	ไม่ใช่บุคลากรทางการแพทย์ (ไม่ได้ดูแลผู้ป่วย)	ปริญญาตรี	แต่งงาน	1	30,000 - 50,000	ไม่ใช่	ใช่	ไม่ใช่	แพ้อาหาร, ภูมิคุ้มกันของร่างกาย	ใช่	ไม่ใช่	ไม่ใช่	ใช่	ใช่	ใช่	ใช่	ไม่ใช่	ไม่ใช่	ใช่	ใช่	ไม่ใช่	ใช่	ไม่ใช่	ใช่	ใช่	ใช่	ใช่	ใช่	ใช่	ใช่	ความรู้สึกหลังทาครีม	พบแพทย์เฉพาะทางโรคผิวหนัง	เห็นด้วย (2)	เห็นด้วย (2)	เห็นด้วย (2)	เห็นด้วย (2)	เห็นด้วย (2)	เห็นด้วย (2)
27	หญิง	ไม่ใช่บุคลากรทางการแพทย์ (ไม่ได้ดูแลผู้ป่วย)	ปริญญาตรี	โสด	1	น้อยกว่า 15,000	ไม่ใช่	ใช่	ไม่ใช่	ไม่ทราบ	ไม่ใช่	ไม่ใช่	ไม่ใช่	ไม่ใช่	ไม่ใช่	ไม่ใช่	ใช่	ไม่ใช่	ไม่ใช่	ไม่ใช่	ไม่ใช่	ไม่ใช่	ใช่	ไม่ใช่	ไม่ใช่	ใช่	ใช่	ใช่	ใช่	ไม่ใช่	ไม่ใช่	ความรู้สึกหลังทาครีม	ซื้อยาจากร้านขายยา	ไม่เห็นด้วยอย่างยิ่ง (0)	ไม่เห็นด้วยอย่างยิ่ง (0)	ไม่เห็นด้วยอย่างยิ่ง (0)	ไม่เห็นด้วยอย่างยิ่ง (0)	ไม่เห็นด้วยอย่างยิ่ง (0)	ไม่เห็นด้วยอย่างยิ่ง (0)
26	หญิง	ไม่ใช่บุคลากรทางการแพทย์ (ไม่ได้ดูแลผู้ป่วย)	ปริญญาตรี	แต่งงาน	1	30,000 - 50,000	ไม่ใช่	ใช่	ไม่ใช่	แพ้อาหาร, ภูมิคุ้มกันของร่างกาย	ใช่	ไม่ใช่	ไม่ใช่	ใช่	ใช่	ใช่	ใช่	ไม่ใช่	ไม่ใช่	ใช่	ใช่	ไม่ใช่	ใช่	ไม่ใช่	ใช่	ใช่	ใช่	ใช่	ใช่	ใช่	ใช่	ความรู้สึกหลังทาครีม	พบแพทย์เฉพาะทางโรคผิวหนัง	เห็นด้วย (2)	เห็นด้วย (2)	เห็นด้วย (2)	เห็นด้วย (2)	เห็นด้วย (2)	เห็นด้วย (2)
27	หญิง	ไม่ใช่บุคลากรทางการแพทย์ (ไม่ได้ดูแลผู้ป่วย)	ปริญญาตรี	โสด	1	น้อยกว่า 15,000	ไม่ใช่	ใช่	ไม่ใช่	ไม่ทราบ	ไม่ใช่	ไม่ใช่	ไม่ใช่	ไม่ใช่	ไม่ใช่	ไม่ใช่	ใช่	ไม่ใช่	ไม่ใช่	ไม่ใช่	ไม่ใช่	ไม่ใช่	ใช่	ไม่ใช่	ไม่ใช่	ใช่	ใช่	ใช่	ใช่	ไม่ใช่	ไม่ใช่	ความรู้สึกหลังทาครีม	ซื้อยาจากร้านขายยา	ไม่เห็นด้วยอย่างยิ่ง (0)	ไม่เห็นด้วยอย่างยิ่ง (0)	ไม่เห็นด้วยอย่างยิ่ง (0)	ไม่เห็นด้วยอย่างยิ่ง (0)	ไม่เห็นด้วยอย่างยิ่ง (0)	ไม่เห็นด้วยอย่างยิ่ง (0)
26	หญิง	ไม่ใช่บุคลากรทางการแพทย์ (ไม่ได้ดูแลผู้ป่วย)	ตำ่กว่าปริญญาตรี	แต่งงาน	1	น้อยกว่า 15,000	ไม่ใช่	ใช่	ไม่ใช่	ไม่ทราบ	ไม่ใช่	ไม่ใช่	ไม่ใช่	ไม่ใช่	ไม่ใช่	ไม่ใช่	ไม่ใช่	ไม่ใช่	ไม่ใช่	ไม่ใช่	ไม่ใช่	ไม่ใช่	ไม่ใช่	ไม่ใช่	ไม่ใช่	ใช่	ใช่	ใช่	ใช่	ใช่	ใช่	ความรู้สึกหลังทาครีม	ซื้อครีมออนไลน์	ไม่เห็นด้วย (1)	ไม่เห็นด้วย (1)	เห็นด้วย (2)	ไม่เห็นด้วยอย่างยิ่ง (0)	เห็นด้วย (2)	เห็นด้วย (2)
26	หญิง	ไม่ใช่บุคลากรทางการแพทย์ (ไม่ได้ดูแลผู้ป่วย)	ป.ว.ส.	แต่งงาน	1	15,000 - 30,000	ไม่ใช่	ใช่	ใช่	ผิวแห้ง, พันธุกรรม/ กรรมพันธุ์, ภูมิคุ้มกันของร่างกาย	ใช่	ใช่	ไม่ใช่	ใช่	ใช่	ใช่	ใช่	ใช่	ไม่ใช่	ใช่	ใช่	ใช่	ใช่	ใช่	ใช่	ไม่ใช่	ใช่	ใช่	ใช่	ใช่	ใช่	ความชุ่มชื้น	พบแพทย์ทั่วไป/ กุมารแพทย์	เห็นด้วย (2)	เห็นด้วยอย่างยิ่ง (3)	เห็นด้วย (2)	เห็นด้วยอย่างยิ่ง (3)	ไม่เห็นด้วย (1)	ไม่เห็นด้วย (1)
40	ชาย	อาชีอาชีพอิสระ	ปริญญาตรี	หย่า	2	15,000 - 30,000	ใช่	ใช่	ใช่	พันธุกรรม/ กรรมพันธุ์, ภูมิคุ้มกันของร่างกาย	ไม่ใช่	ใช่	ใช่	ใช่	ใช่	ใช่	ใช่	ใช่	ไม่ใช่	ใช่	ใช่	ใช่	ใช่	ใช่	ไม่ใช่	ไม่ใช่	ไม่ใช่	ไม่ใช่	ไม่ใช่	ไม่ใช่	ใช่	ความรู้สึกหลังทาครีม	พบแพทย์เฉพาะทางโรคผิวหนัง	เห็นด้วย (2)	ไม่เห็นด้วย (1)	ไม่เห็นด้วยอย่างยิ่ง (0)	ไม่เห็นด้วยอย่างยิ่ง (0)	ไม่เห็นด้วยอย่างยิ่ง (0)	ไม่เห็นด้วย (1)
27	หญิง	ไม่ใช่บุคลากรทางการแพทย์ (ไม่ได้ดูแลผู้ป่วย)	ปริญญาตรี	โสด	1	น้อยกว่า 15,000	ไม่ใช่	ไม่ใช่	ไม่ใช่	ไม่ทราบ	ไม่ใช่	ไม่ใช่	ไม่ใช่	ไม่ใช่	ไม่ใช่	ไม่ใช่	ใช่	ไม่ใช่	ไม่ใช่	ไม่ใช่	ไม่ใช่	ไม่ใช่	ใช่	ไม่ใช่	ไม่ใช่	ใช่	ใช่	ใช่	ใช่	ไม่ใช่	ไม่ใช่	ความรู้สึกหลังทาครีม	ซื้อยาจากร้านขายยา	ไม่เห็นด้วยอย่างยิ่ง (0)	ไม่เห็นด้วยอย่างยิ่ง (0)	ไม่เห็นด้วยอย่างยิ่ง (0)	ไม่เห็นด้วยอย่างยิ่ง (0)	ไม่เห็นด้วยอย่างยิ่ง (0)	ไม่เห็นด้วยอย่างยิ่ง (0)
26	หญิง	ไม่ใช่บุคลากรทางการแพทย์ (ไม่ได้ดูแลผู้ป่วย)	ตำ่กว่าปริญญาตรี	แต่งงาน	1	น้อยกว่า 15,000	ไม่ใช่	ไม่ใช่	ไม่ใช่	ไม่ทราบ	ไม่ใช่	ไม่ใช่	ไม่ใช่	ไม่ใช่	ไม่ใช่	ไม่ใช่	ไม่ใช่	ไม่ใช่	ไม่ใช่	ไม่ใช่	ไม่ใช่	ไม่ใช่	ไม่ใช่	ไม่ใช่	ไม่ใช่	ใช่	ใช่	ใช่	ใช่	ใช่	ใช่	ความรู้สึกหลังทาครีม	ซื้อครีมออนไลน์	ไม่เห็นด้วย (1)	ไม่เห็นด้วย (1)	เห็นด้วย (2)	ไม่เห็นด้วยอย่างยิ่ง (0)	เห็นด้วย (2)	เห็นด้วย (2)
29	หญิง	บุคลากรทางการแพทย์ (แพทย์ พยาบาล ทันตแพทย์ บุคลากรทางการแพทย์ที่ต้องดูแลผู้ป่วย)	ตำ่กว่าปริญญาตรี	แต่งงาน	1	15,000 - 30,000	ไม่ใช่	ใช่	ใช่	ผิวแห้ง, แพ้อาหาร, ภูมิคุ้มกันของร่างกาย	ใช่	ใช่	ใช่	ใช่	ใช่	ใช่	ใช่	ใช่	ใช่	ใช่	ใช่	ใช่	ใช่	ใช่	ใช่	ใช่	ใช่	ใช่	ใช่	ใช่	ใช่	ความรู้สึกหลังทาครีม	พบแพทย์เฉพาะทางโรคผิวหนัง	เห็นด้วย (2)	เห็นด้วยอย่างยิ่ง (3)	เห็นด้วย (2)	เห็นด้วย (2)	เห็นด้วย (2)	เห็นด้วย (2)
26	หญิง	ไม่ใช่บุคลากรทางการแพทย์ (ไม่ได้ดูแลผู้ป่วย)	ตำ่กว่าปริญญาตรี	แต่งงาน	1	น้อยกว่า 15,000	ไม่ใช่	ไม่ใช่	ไม่ใช่	ไม่ทราบ	ไม่ใช่	ไม่ใช่	ไม่ใช่	ไม่ใช่	ไม่ใช่	ไม่ใช่	ไม่ใช่	ไม่ใช่	ไม่ใช่	ไม่ใช่	ไม่ใช่	ไม่ใช่	ไม่ใช่	ไม่ใช่	ไม่ใช่	ใช่	ใช่	ใช่	ใช่	ใช่	ใช่	ความรู้สึกหลังทาครีม	ซื้อครีมออนไลน์	ไม่เห็นด้วย (1)	ไม่เห็นด้วย (1)	เห็นด้วย (2)	ไม่เห็นด้วยอย่างยิ่ง (0)	เห็นด้วย (2)	เห็นด้วย (2)
26	หญิง	ไม่ใช่บุคลากรทางการแพทย์ (ไม่ได้ดูแลผู้ป่วย)	ป.ว.ส.	แต่งงาน	1	15,000 - 30,000	ไม่ใช่	ไม่ใช่	ใช่	ผิวแห้ง, พันธุกรรม/ กรรมพันธุ์, ภูมิคุ้มกันของร่างกาย	ใช่	ใช่	ไม่ใช่	ใช่	ใช่	ใช่	ใช่	ใช่	ไม่ใช่	ใช่	ใช่	ใช่	ใช่	ใช่	ใช่	ไม่ใช่	ใช่	ใช่	ใช่	ใช่	ใช่	ความชุ่มชื้น	พบแพทย์ทั่วไป/ กุมารแพทย์	เห็นด้วย (2)	เห็นด้วยอย่างยิ่ง (3)	เห็นด้วย (2)	เห็นด้วยอย่างยิ่ง (3)	ไม่เห็นด้วย (1)	ไม่เห็นด้วย (1)
40	ชาย	อาชีอาชีพอิสระ	ปริญญาตรี	หย่า	2	15,000 - 30,000	ใช่	ใช่	ใช่	พันธุกรรม/ กรรมพันธุ์, ภูมิคุ้มกันของร่างกาย	ไม่ใช่	ใช่	ใช่	ใช่	ใช่	ใช่	ใช่	ใช่	ไม่ใช่	ใช่	ใช่	ใช่	ใช่	ใช่	ไม่ใช่	ไม่ใช่	ไม่ใช่	ไม่ใช่	ไม่ใช่	ไม่ใช่	ใช่	ความรู้สึกหลังทาครีม	พบแพทย์เฉพาะทางโรคผิวหนัง	เห็นด้วย (2)	ไม่เห็นด้วย (1)	ไม่เห็นด้วยอย่างยิ่ง (0)	ไม่เห็นด้วยอย่างยิ่ง (0)	ไม่เห็นด้วยอย่างยิ่ง (0)	ไม่เห็นด้วย (1)
27	หญิง	ไม่ใช่บุคลากรทางการแพทย์ (ไม่ได้ดูแลผู้ป่วย)	ตำ่กว่าปริญญาตรี	โสด	2	น้อยกว่า 15,000	ไม่ใช่	ไม่ใช่	ไม่ใช่	พันธุกรรม/ กรรมพันธุ์, ภูมิคุ้มกันของร่างกาย	ใช่	ใช่	ใช่	ใช่	ใช่	ใช่	ใช่	ใช่	ใช่	ใช่	ไม่ใช่	ใช่	ไม่ใช่	ใช่	ใช่	ใช่	ใช่	ใช่	ใช่	ใช่	ใช่	ความชุ่มชื้น	พบแพทย์ทั่วไป/ กุมารแพทย์	เห็นด้วย (2)	เห็นด้วย (2)	เห็นด้วย (2)	เห็นด้วย (2)	ไม่เห็นด้วย (1)	ไม่เห็นด้วย (1)
35	ชาย	ไม่ใช่บุคลากรทางการแพทย์ (ไม่ได้ดูแลผู้ป่วย)	ปริญญาตรี	แต่งงาน	2	15,000 - 30,000	ใช่	ใช่	ใช่	แพ้อาหาร, พันธุกรรม/ กรรมพันธุ์, ภูมิคุ้มกันของร่างกาย	ใช่	ใช่	ใช่	ใช่	ใช่	ใช่	ใช่	ไม่ใช่	ใช่	ใช่	ใช่	ใช่	ใช่	ไม่ใช่	ใช่	ใช่	ใช่	ใช่	ใช่	ใช่	ใช่	ความรู้สึกหลังทาครีม	ซื้อยาจากร้านขายยา	เห็นด้วยอย่างยิ่ง (3)	เห็นด้วย (2)	เห็นด้วย (2)	เห็นด้วย (2)	เห็นด้วย (2)	เห็นด้วย (2)
29	หญิง	ไม่ใช่บุคลากรทางการแพทย์ (ไม่ได้ดูแลผู้ป่วย)	ตำ่กว่าปริญญาตรี	แต่งงาน	1	น้อยกว่า 15,000	ไม่ใช่	ไม่ใช่	ไม่ใช่	แพ้อาหาร, ภูมิคุ้มกันของร่างกาย	ใช่	ไม่ใช่	ใช่	ใช่	ใช่	ใช่	ใช่	ใช่	ใช่	ใช่	ไม่ใช่	ไม่ใช่	ใช่	ใช่	ไม่ใช่	ใช่	ใช่	ใช่	ใช่	ใช่	ใช่	ยี่ห้อ	ซื้อยาจากร้านขายยา	เห็นด้วย (2)	เห็นด้วย (2)	เห็นด้วย (2)	เห็นด้วย (2)	เห็นด้วย (2)	เห็นด้วย (2)
28	ชาย	ข้าราชการ	ปริญญาตรี	โสด	1	15,000 - 30,000	ไม่ใช่	ไม่ใช่	ไม่ใช่	ไม่ทราบ	ใช่	ใช่	ใช่	ไม่ใช่	ใช่	ใช่	ใช่	ใช่	ใช่	ใช่	ใช่	ใช่	ใช่	ใช่	ใช่	ใช่	ใช่	ใช่	ใช่	ใช่	ใช่	ราคา	ซื้อยาจากร้านขายยา	เห็นด้วยอย่างยิ่ง (3)	เห็นด้วยอย่างยิ่ง (3)	เห็นด้วยอย่างยิ่ง (3)	เห็นด้วยอย่างยิ่ง (3)	เห็นด้วยอย่างยิ่ง (3)	เห็นด้วยอย่างยิ่ง (3)
29	หญิง	บุคลากรทางการแพทย์ (แพทย์ พยาบาล ทันตแพทย์ บุคลากรทางการแพทย์ที่ต้องดูแลผู้ป่วย)	ตำ่กว่าปริญญาตรี	แต่งงาน	1	15,000 - 30,000	ไม่ใช่	ใช่	ใช่	ผิวแห้ง, แพ้อาหาร, ภูมิคุ้มกันของร่างกาย	ใช่	ใช่	ใช่	ใช่	ใช่	ใช่	ใช่	ใช่	ใช่	ใช่	ใช่	ใช่	ใช่	ใช่	ใช่	ใช่	ใช่	ใช่	ใช่	ใช่	ใช่	ความรู้สึกหลังทาครีม	พบแพทย์เฉพาะทางโรคผิวหนัง	เห็นด้วย (2)	เห็นด้วยอย่างยิ่ง (3)	เห็นด้วย (2)	เห็นด้วย (2)	เห็นด้วย (2)	เห็นด้วย (2)
27	หญิง	ไม่ใช่บุคลากรทางการแพทย์ (ไม่ได้ดูแลผู้ป่วย)	ปริญญาตรี	ไม่ได้สมรส	1	15,000 - 30,000	ใช่	ใช่	ใช่	ผิวแห้ง, แพ้อาหาร	ใช่	ใช่	ใช่	ใช่	ใช่	ไม่ใช่	ใช่	ใช่	ใช่	ใช่	ใช่	ใช่	ใช่	ใช่	ใช่	ใช่	ใช่	ใช่	ใช่	ไม่ใช่	ใช่	ความรู้สึกหลังทาครีม	พบแพทย์ทั่วไป/ กุมารแพทย์	เห็นด้วยอย่างยิ่ง (3)	เห็นด้วยอย่างยิ่ง (3)	เห็นด้วยอย่างยิ่ง (3)	เห็นด้วยอย่างยิ่ง (3)	เห็นด้วยอย่างยิ่ง (3)	เห็นด้วยอย่างยิ่ง (3)
26	หญิง	ไม่ใช่บุคลากรทางการแพทย์ (ไม่ได้ดูแลผู้ป่วย)	ปริญญาตรี	แต่งงาน	1	30,000 - 50,000	ไม่ใช่	ไม่ใช่	ไม่ใช่	แพ้อาหาร, ภูมิคุ้มกันของร่างกาย	ใช่	ไม่ใช่	ไม่ใช่	ใช่	ใช่	ใช่	ใช่	ไม่ใช่	ไม่ใช่	ใช่	ใช่	ไม่ใช่	ใช่	ไม่ใช่	ใช่	ใช่	ใช่	ใช่	ใช่	ใช่	ใช่	ความรู้สึกหลังทาครีม	พบแพทย์เฉพาะทางโรคผิวหนัง	เห็นด้วย (2)	เห็นด้วย (2)	เห็นด้วย (2)	เห็นด้วย (2)	เห็นด้วย (2)	เห็นด้วย (2)
27	หญิง	ไม่ใช่บุคลากรทางการแพทย์ (ไม่ได้ดูแลผู้ป่วย)	ปริญญาตรี	โสด	1	น้อยกว่า 15,000	ไม่ใช่	ไม่ใช่	ไม่ใช่	ไม่ทราบ	ไม่ใช่	ไม่ใช่	ไม่ใช่	ไม่ใช่	ไม่ใช่	ไม่ใช่	ใช่	ไม่ใช่	ไม่ใช่	ไม่ใช่	ไม่ใช่	ไม่ใช่	ใช่	ไม่ใช่	ไม่ใช่	ใช่	ใช่	ใช่	ใช่	ไม่ใช่	ไม่ใช่	ความรู้สึกหลังทาครีม	ซื้อยาจากร้านขายยา	ไม่เห็นด้วยอย่างยิ่ง (0)	ไม่เห็นด้วยอย่างยิ่ง (0)	ไม่เห็นด้วยอย่างยิ่ง (0)	ไม่เห็นด้วยอย่างยิ่ง (0)	ไม่เห็นด้วยอย่างยิ่ง (0)	ไม่เห็นด้วยอย่างยิ่ง (0)
38	หญิง	ไม่ใช่บุคลากรทางการแพทย์ (ไม่ได้ดูแลผู้ป่วย)	ตำ่กว่าปริญญาตรี	แต่งงาน	1	30,000 - 50,000	ไม่ใช่	ใช่	ใช่	แพ้อาหาร, พันธุกรรม/ กรรมพันธุ์, ภูมิคุ้มกันของร่างกาย, ไม่ทราบ	ใช่	ใช่	ใช่	ใช่	ใช่	ใช่	ใช่	ไม่ใช่	ใช่	ไม่ใช่	ใช่	ใช่	ใช่	ใช่	ไม่ใช่	ใช่	ใช่	ใช่	ใช่	ไม่ใช่	ไม่ใช่	ยี่ห้อ	พบแพทย์เฉพาะทางโรคผิวหนัง	เห็นด้วยอย่างยิ่ง (3)	เห็นด้วย (2)	เห็นด้วยอย่างยิ่ง (3)	เห็นด้วยอย่างยิ่ง (3)	เห็นด้วยอย่างยิ่ง (3)	เห็นด้วย (2)
27	หญิง	ไม่ใช่บุคลากรทางการแพทย์ (ไม่ได้ดูแลผู้ป่วย)	ปริญญาตรี	โสด	1	น้อยกว่า 15,000	ไม่ใช่	ไม่ใช่	ไม่ใช่	ไม่ทราบ	ไม่ใช่	ไม่ใช่	ไม่ใช่	ไม่ใช่	ไม่ใช่	ไม่ใช่	ใช่	ไม่ใช่	ไม่ใช่	ไม่ใช่	ไม่ใช่	ไม่ใช่	ใช่	ไม่ใช่	ไม่ใช่	ใช่	ใช่	ใช่	ใช่	ไม่ใช่	ไม่ใช่	ความรู้สึกหลังทาครีม	ซื้อยาจากร้านขายยา	ไม่เห็นด้วยอย่างยิ่ง (0)	ไม่เห็นด้วยอย่างยิ่ง (0)	ไม่เห็นด้วยอย่างยิ่ง (0)	ไม่เห็นด้วยอย่างยิ่ง (0)	ไม่เห็นด้วยอย่างยิ่ง (0)	ไม่เห็นด้วยอย่างยิ่ง (0)
26	หญิง	ไม่ใช่บุคลากรทางการแพทย์ (ไม่ได้ดูแลผู้ป่วย)	ตำ่กว่าปริญญาตรี	แต่งงาน	1	น้อยกว่า 15,000	ไม่ใช่	ไม่ใช่	ไม่ใช่	ไม่ทราบ	ไม่ใช่	ไม่ใช่	ไม่ใช่	ไม่ใช่	ไม่ใช่	ไม่ใช่	ไม่ใช่	ไม่ใช่	ไม่ใช่	ไม่ใช่	ไม่ใช่	ไม่ใช่	ไม่ใช่	ไม่ใช่	ไม่ใช่	ใช่	ใช่	ใช่	ใช่	ใช่	ใช่	ความรู้สึกหลังทาครีม	ซื้อครีมออนไลน์	ไม่เห็นด้วย (1)	ไม่เห็นด้วย (1)	เห็นด้วย (2)	ไม่เห็นด้วยอย่างยิ่ง (0)	เห็นด้วย (2)	เห็นด้วย (2)
26	หญิง	ไม่ใช่บุคลากรทางการแพทย์ (ไม่ได้ดูแลผู้ป่วย)	ป.ว.ส.	แต่งงาน	1	15,000 - 30,000	ไม่ใช่	ไม่ใช่	ใช่	ผิวแห้ง, พันธุกรรม/ กรรมพันธุ์, ภูมิคุ้มกันของร่างกาย	ใช่	ใช่	ไม่ใช่	ใช่	ใช่	ใช่	ใช่	ใช่	ไม่ใช่	ใช่	ใช่	ใช่	ใช่	ใช่	ใช่	ไม่ใช่	ใช่	ใช่	ใช่	ใช่	ใช่	ความชุ่มชื้น	พบแพทย์ทั่วไป/ กุมารแพทย์	เห็นด้วย (2)	เห็นด้วยอย่างยิ่ง (3)	เห็นด้วย (2)	เห็นด้วยอย่างยิ่ง (3)	ไม่เห็นด้วย (1)	ไม่เห็นด้วย (1)
40	ชาย	อาชีอาชีพอิสระ	ปริญญาตรี	หย่า	2	15,000 - 30,000	ใช่	ใช่	ใช่	พันธุกรรม/ กรรมพันธุ์, ภูมิคุ้มกันของร่างกาย	ไม่ใช่	ใช่	ใช่	ใช่	ใช่	ใช่	ใช่	ใช่	ไม่ใช่	ใช่	ใช่	ใช่	ใช่	ใช่	ไม่ใช่	ไม่ใช่	ไม่ใช่	ไม่ใช่	ไม่ใช่	ไม่ใช่	ใช่	ความรู้สึกหลังทาครีม	พบแพทย์เฉพาะทางโรคผิวหนัง	เห็นด้วย (2)	ไม่เห็นด้วย (1)	ไม่เห็นด้วยอย่างยิ่ง (0)	ไม่เห็นด้วยอย่างยิ่ง (0)	ไม่เห็นด้วยอย่างยิ่ง (0)	ไม่เห็นด้วย (1)
27	หญิง	ไม่ใช่บุคลากรทางการแพทย์ (ไม่ได้ดูแลผู้ป่วย)	ปริญญาตรี	โสด	1	น้อยกว่า 15,000	ไม่ใช่	ไม่ใช่	ไม่ใช่	ไม่ทราบ	ไม่ใช่	ไม่ใช่	ไม่ใช่	ไม่ใช่	ไม่ใช่	ไม่ใช่	ใช่	ไม่ใช่	ไม่ใช่	ไม่ใช่	ไม่ใช่	ไม่ใช่	ใช่	ไม่ใช่	ไม่ใช่	ใช่	ใช่	ใช่	ใช่	ไม่ใช่	ไม่ใช่	ความรู้สึกหลังทาครีม	ซื้อยาจากร้านขายยา	ไม่เห็นด้วยอย่างยิ่ง (0)	ไม่เห็นด้วยอย่างยิ่ง (0)	ไม่เห็นด้วยอย่างยิ่ง (0)	ไม่เห็นด้วยอย่างยิ่ง (0)	ไม่เห็นด้วยอย่างยิ่ง (0)	ไม่เห็นด้วยอย่างยิ่ง (0)
26	หญิง	ไม่ใช่บุคลากรทางการแพทย์ (ไม่ได้ดูแลผู้ป่วย)	ตำ่กว่าปริญญาตรี	แต่งงาน	1	น้อยกว่า 15,000	ไม่ใช่	ไม่ใช่	ไม่ใช่	ไม่ทราบ	ไม่ใช่	ไม่ใช่	ไม่ใช่	ไม่ใช่	ไม่ใช่	ไม่ใช่	ไม่ใช่	ไม่ใช่	ไม่ใช่	ไม่ใช่	ไม่ใช่	ไม่ใช่	ไม่ใช่	ไม่ใช่	ไม่ใช่	ใช่	ใช่	ใช่	ใช่	ใช่	ใช่	ความรู้สึกหลังทาครีม	ซื้อครีมออนไลน์	ไม่เห็นด้วย (1)	ไม่เห็นด้วย (1)	เห็นด้วย (2)	ไม่เห็นด้วยอย่างยิ่ง (0)	เห็นด้วย (2)	เห็นด้วย (2)
26	หญิง	ไม่ใช่บุคลากรทางการแพทย์ (ไม่ได้ดูแลผู้ป่วย)	ป.ว.ส.	แต่งงาน	1	15,000 - 30,000	ไม่ใช่	ไม่ใช่	ใช่	ผิวแห้ง, พันธุกรรม/ กรรมพันธุ์, ภูมิคุ้มกันของร่างกาย	ใช่	ใช่	ไม่ใช่	ใช่	ใช่	ใช่	ใช่	ใช่	ไม่ใช่	ใช่	ใช่	ใช่	ใช่	ใช่	ใช่	ไม่ใช่	ใช่	ใช่	ใช่	ใช่	ใช่	ความชุ่มชื้น	พบแพทย์ทั่วไป/ กุมารแพทย์	เห็นด้วย (2)	เห็นด้วยอย่างยิ่ง (3)	เห็นด้วย (2)	เห็นด้วยอย่างยิ่ง (3)	ไม่เห็นด้วย (1)	ไม่เห็นด้วย (1)
40	ชาย	อาชีอาชีพอิสระ	ปริญญาตรี	หย่า	2	15,000 - 30,000	ใช่	ใช่	ใช่	พันธุกรรม/ กรรมพันธุ์, ภูมิคุ้มกันของร่างกาย	ไม่ใช่	ใช่	ใช่	ใช่	ใช่	ใช่	ใช่	ใช่	ไม่ใช่	ใช่	ใช่	ใช่	ใช่	ใช่	ไม่ใช่	ไม่ใช่	ไม่ใช่	ไม่ใช่	ไม่ใช่	ไม่ใช่	ใช่	ความรู้สึกหลังทาครีม	พบแพทย์เฉพาะทางโรคผิวหนัง	เห็นด้วย (2)	ไม่เห็นด้วย (1)	ไม่เห็นด้วยอย่างยิ่ง (0)	ไม่เห็นด้วยอย่างยิ่ง (0)	ไม่เห็นด้วยอย่างยิ่ง (0)	ไม่เห็นด้วย (1)
27	หญิง	ไม่ใช่บุคลากรทางการแพทย์ (ไม่ได้ดูแลผู้ป่วย)	ตำ่กว่าปริญญาตรี	โสด	2	น้อยกว่า 15,000	ไม่ใช่	ไม่ใช่	ไม่ใช่	พันธุกรรม/ กรรมพันธุ์, ภูมิคุ้มกันของร่างกาย	ใช่	ใช่	ใช่	ใช่	ใช่	ใช่	ใช่	ใช่	ใช่	ใช่	ไม่ใช่	ใช่	ไม่ใช่	ใช่	ใช่	ใช่	ใช่	ใช่	ใช่	ใช่	ใช่	ความชุ่มชื้น	พบแพทย์ทั่วไป/ กุมารแพทย์	เห็นด้วย (2)	เห็นด้วย (2)	เห็นด้วย (2)	เห็นด้วย (2)	ไม่เห็นด้วย (1)	ไม่เห็นด้วย (1)
35	หญิง	ค้าขาย	ปริญญาตรี	แต่งงาน	2	15,000 - 30,000	ไม่ใช่	ใช่	ใช่	ผิวแห้ง, แพ้อาหาร	ใช่	ใช่	ใช่	ใช่	ใช่	ใช่	ใช่	ใช่	ไม่ใช่	ใช่	ไม่ใช่	ไม่ใช่	ใช่	ใช่	ใช่	ไม่ใช่	ใช่	ใช่	ใช่	ใช่	ใช่	ความรู้สึกหลังทาครีม	พบแพทย์เฉพาะทางโรคผิวหนัง	ไม่เห็นด้วย (1)	เห็นด้วย (2)	ไม่เห็นด้วย (1)	เห็นด้วย (2)	ไม่เห็นด้วย (1)	เห็นด้วย (2)
26	หญิง	ไม่ใช่บุคลากรทางการแพทย์ (ไม่ได้ดูแลผู้ป่วย)	ปริญญาตรี	แต่งงาน	1	30,000 - 50,000	ไม่ใช่	ไม่ใช่	ไม่ใช่	แพ้อาหาร, ภูมิคุ้มกันของร่างกาย	ใช่	ไม่ใช่	ไม่ใช่	ใช่	ใช่	ใช่	ใช่	ไม่ใช่	ไม่ใช่	ใช่	ใช่	ไม่ใช่	ใช่	ไม่ใช่	ใช่	ใช่	ใช่	ใช่	ใช่	ใช่	ใช่	ความรู้สึกหลังทาครีม	พบแพทย์เฉพาะทางโรคผิวหนัง	เห็นด้วย (2)	เห็นด้วย (2)	เห็นด้วย (2)	เห็นด้วย (2)	เห็นด้วย (2)	เห็นด้วย (2)
40	ชาย	อาชีอาชีพอิสระ	ปริญญาตรี	หย่า	2	15,000 - 30,000	ใช่	ใช่	ใช่	พันธุกรรม/ กรรมพันธุ์, ภูมิคุ้มกันของร่างกาย	ไม่ใช่	ใช่	ใช่	ใช่	ใช่	ใช่	ใช่	ใช่	ไม่ใช่	ใช่	ใช่	ใช่	ใช่	ใช่	ไม่ใช่	ไม่ใช่	ไม่ใช่	ไม่ใช่	ไม่ใช่	ไม่ใช่	ใช่	ความรู้สึกหลังทาครีม	พบแพทย์เฉพาะทางโรคผิวหนัง	เห็นด้วย (2)	ไม่เห็นด้วย (1)	ไม่เห็นด้วยอย่างยิ่ง (0)	ไม่เห็นด้วยอย่างยิ่ง (0)	ไม่เห็นด้วยอย่างยิ่ง (0)	ไม่เห็นด้วย (1)
27	หญิง	ไม่ใช่บุคลากรทางการแพทย์ (ไม่ได้ดูแลผู้ป่วย)	ปริญญาตรี	โสด	1	น้อยกว่า 15,000	ไม่ใช่	ไม่ใช่	ไม่ใช่	ไม่ทราบ	ไม่ใช่	ไม่ใช่	ไม่ใช่	ไม่ใช่	ไม่ใช่	ไม่ใช่	ใช่	ไม่ใช่	ไม่ใช่	ไม่ใช่	ไม่ใช่	ไม่ใช่	ใช่	ไม่ใช่	ไม่ใช่	ใช่	ใช่	ใช่	ใช่	ไม่ใช่	ไม่ใช่	ความรู้สึกหลังทาครีม	ซื้อยาจากร้านขายยา	ไม่เห็นด้วยอย่างยิ่ง (0)	ไม่เห็นด้วยอย่างยิ่ง (0)	ไม่เห็นด้วยอย่างยิ่ง (0)	ไม่เห็นด้วยอย่างยิ่ง (0)	ไม่เห็นด้วยอย่างยิ่ง (0)	ไม่เห็นด้วยอย่างยิ่ง (0)
26	หญิง	ไม่ใช่บุคลากรทางการแพทย์ (ไม่ได้ดูแลผู้ป่วย)	ตำ่กว่าปริญญาตรี	แต่งงาน	1	น้อยกว่า 15,000	ไม่ใช่	ไม่ใช่	ไม่ใช่	ไม่ทราบ	ไม่ใช่	ไม่ใช่	ไม่ใช่	ไม่ใช่	ไม่ใช่	ไม่ใช่	ไม่ใช่	ไม่ใช่	ไม่ใช่	ไม่ใช่	ไม่ใช่	ไม่ใช่	ไม่ใช่	ไม่ใช่	ไม่ใช่	ใช่	ใช่	ใช่	ใช่	ใช่	ใช่	ความรู้สึกหลังทาครีม	ซื้อครีมออนไลน์	ไม่เห็นด้วย (1)	ไม่เห็นด้วย (1)	เห็นด้วย (2)	ไม่เห็นด้วยอย่างยิ่ง (0)	เห็นด้วย (2)	เห็นด้วย (2)
29	หญิง	บุคลากรทางการแพทย์ (แพทย์ พยาบาล ทันตแพทย์ บุคลากรทางการแพทย์ที่ต้องดูแลผู้ป่วย)	ตำ่กว่าปริญญาตรี	แต่งงาน	1	15,000 - 30,000	ไม่ใช่	ใช่	ใช่	ผิวแห้ง, แพ้อาหาร, ภูมิคุ้มกันของร่างกาย	ใช่	ใช่	ใช่	ใช่	ใช่	ใช่	ใช่	ใช่	ใช่	ใช่	ใช่	ใช่	ใช่	ใช่	ใช่	ใช่	ใช่	ใช่	ใช่	ใช่	ใช่	ความรู้สึกหลังทาครีม	พบแพทย์เฉพาะทางโรคผิวหนัง	เห็นด้วย (2)	เห็นด้วยอย่างยิ่ง (3)	เห็นด้วย (2)	เห็นด้วย (2)	เห็นด้วย (2)	เห็นด้วย (2)
26	หญิง	ไม่ใช่บุคลากรทางการแพทย์ (ไม่ได้ดูแลผู้ป่วย)	ตำ่กว่าปริญญาตรี	แต่งงาน	1	น้อยกว่า 15,000	ไม่ใช่	ไม่ใช่	ไม่ใช่	ไม่ทราบ	ไม่ใช่	ไม่ใช่	ไม่ใช่	ไม่ใช่	ไม่ใช่	ไม่ใช่	ไม่ใช่	ไม่ใช่	ไม่ใช่	ไม่ใช่	ไม่ใช่	ไม่ใช่	ไม่ใช่	ไม่ใช่	ไม่ใช่	ใช่	ใช่	ใช่	ใช่	ใช่	ใช่	ความรู้สึกหลังทาครีม	ซื้อครีมออนไลน์	ไม่เห็นด้วย (1)	ไม่เห็นด้วย (1)	เห็นด้วย (2)	ไม่เห็นด้วยอย่างยิ่ง (0)	เห็นด้วย (2)	เห็นด้วย (2)
26	หญิง	ไม่ใช่บุคลากรทางการแพทย์ (ไม่ได้ดูแลผู้ป่วย)	ป.ว.ส.	แต่งงาน	1	15,000 - 30,000	ไม่ใช่	ไม่ใช่	ใช่	ผิวแห้ง, พันธุกรรม/ กรรมพันธุ์, ภูมิคุ้มกันของร่างกาย	ใช่	ใช่	ไม่ใช่	ใช่	ใช่	ใช่	ใช่	ใช่	ไม่ใช่	ใช่	ใช่	ใช่	ใช่	ใช่	ใช่	ไม่ใช่	ใช่	ใช่	ใช่	ใช่	ใช่	ความชุ่มชื้น	พบแพทย์ทั่วไป/ กุมารแพทย์	เห็นด้วย (2)	เห็นด้วยอย่างยิ่ง (3)	เห็นด้วย (2)	เห็นด้วยอย่างยิ่ง (3)	ไม่เห็นด้วย (1)	ไม่เห็นด้วย (1)
40	ชาย	อาชีอาชีพอิสระ	ปริญญาตรี	หย่า	2	15,000 - 30,000	ใช่	ใช่	ใช่	พันธุกรรม/ กรรมพันธุ์, ภูมิคุ้มกันของร่างกาย	ไม่ใช่	ใช่	ใช่	ใช่	ใช่	ใช่	ใช่	ใช่	ไม่ใช่	ใช่	ใช่	ใช่	ใช่	ใช่	ไม่ใช่	ไม่ใช่	ไม่ใช่	ไม่ใช่	ไม่ใช่	ไม่ใช่	ใช่	ความรู้สึกหลังทาครีม	พบแพทย์เฉพาะทางโรคผิวหนัง	เห็นด้วย (2)	ไม่เห็นด้วย (1)	ไม่เห็นด้วยอย่างยิ่ง (0)	ไม่เห็นด้วยอย่างยิ่ง (0)	ไม่เห็นด้วยอย่างยิ่ง (0)	ไม่เห็นด้วย (1)
38	หญิง	ไม่ใช่บุคลากรทางการแพทย์ (ไม่ได้ดูแลผู้ป่วย)	ตำ่กว่าปริญญาตรี	แต่งงาน	1	30,000 - 50,000	ไม่ใช่	ใช่	ใช่	แพ้อาหาร, พันธุกรรม/ กรรมพันธุ์, ภูมิคุ้มกันของร่างกาย, ไม่ทราบ	ใช่	ใช่	ใช่	ใช่	ใช่	ใช่	ใช่	ไม่ใช่	ใช่	ไม่ใช่	ใช่	ใช่	ใช่	ใช่	ไม่ใช่	ใช่	ใช่	ใช่	ใช่	ไม่ใช่	ไม่ใช่	ยี่ห้อ	พบแพทย์เฉพาะทางโรคผิวหนัง	เห็นด้วยอย่างยิ่ง (3)	เห็นด้วย (2)	เห็นด้วยอย่างยิ่ง (3)	เห็นด้วยอย่างยิ่ง (3)	เห็นด้วยอย่างยิ่ง (3)	เห็นด้วย (2)
35	ชาย	ไม่ใช่บุคลากรทางการแพทย์ (ไม่ได้ดูแลผู้ป่วย)	ปริญญาตรี	แต่งงาน	2	15,000 - 30,000	ใช่	ใช่	ใช่	แพ้อาหาร, พันธุกรรม/ กรรมพันธุ์, ภูมิคุ้มกันของร่างกาย	ใช่	ใช่	ใช่	ใช่	ใช่	ใช่	ใช่	ไม่ใช่	ใช่	ใช่	ใช่	ใช่	ใช่	ไม่ใช่	ใช่	ใช่	ใช่	ใช่	ใช่	ใช่	ใช่	ความรู้สึกหลังทาครีม	ซื้อยาจากร้านขายยา	เห็นด้วยอย่างยิ่ง (3)	เห็นด้วย (2)	เห็นด้วย (2)	เห็นด้วย (2)	เห็นด้วย (2)	เห็นด้วย (2)
36	หญิง	ไม่ใช่บุคลากรทางการแพทย์ (ไม่ได้ดูแลผู้ป่วย)	ตำ่กว่าปริญญาตรี	แต่งงาน	1	น้อยกว่า 15,000	ไม่ใช่	ไม่ใช่	ไม่ใช่	แพ้อาหาร, ภูมิคุ้มกันของร่างกาย	ใช่	ไม่ใช่	ใช่	ใช่	ใช่	ใช่	ใช่	ใช่	ใช่	ใช่	ไม่ใช่	ไม่ใช่	ใช่	ใช่	ไม่ใช่	ใช่	ใช่	ใช่	ใช่	ใช่	ใช่	ยี่ห้อ	ซื้อยาจากร้านขายยา	เห็นด้วย (2)	เห็นด้วย (2)	เห็นด้วย (2)	เห็นด้วย (2)	เห็นด้วย (2)	เห็นด้วย (2)
28	ชาย	ข้าราชการ	ปริญญาตรี	โสด	1	15,000 - 30,000	ไม่ใช่	ไม่ใช่	ไม่ใช่	ไม่ทราบ	ใช่	ใช่	ใช่	ไม่ใช่	ใช่	ใช่	ใช่	ใช่	ใช่	ใช่	ใช่	ใช่	ใช่	ใช่	ใช่	ใช่	ใช่	ใช่	ใช่	ใช่	ใช่	ราคา	ซื้อยาจากร้านขายยา	เห็นด้วยอย่างยิ่ง (3)	เห็นด้วยอย่างยิ่ง (3)	เห็นด้วยอย่างยิ่ง (3)	เห็นด้วยอย่างยิ่ง (3)	เห็นด้วยอย่างยิ่ง (3)	เห็นด้วยอย่างยิ่ง (3)
29	หญิง	บุคลากรทางการแพทย์ (แพทย์ พยาบาล ทันตแพทย์ บุคลากรทางการแพทย์ที่ต้องดูแลผู้ป่วย)	ตำ่กว่าปริญญาตรี	แต่งงาน	1	15,000 - 30,000	ไม่ใช่	ใช่	ใช่	ผิวแห้ง, แพ้อาหาร, ภูมิคุ้มกันของร่างกาย	ใช่	ใช่	ใช่	ใช่	ใช่	ใช่	ใช่	ใช่	ใช่	ใช่	ใช่	ใช่	ใช่	ใช่	ใช่	ใช่	ใช่	ใช่	ใช่	ใช่	ใช่	ความรู้สึกหลังทาครีม	พบแพทย์เฉพาะทางโรคผิวหนัง	เห็นด้วย (2)	เห็นด้วยอย่างยิ่ง (3)	เห็นด้วย (2)	เห็นด้วย (2)	เห็นด้วย (2)	เห็นด้วย (2)
27	หญิง	ไม่ใช่บุคลากรทางการแพทย์ (ไม่ได้ดูแลผู้ป่วย)	ปริญญาตรี	ไม่ได้สมรส	1	15,000 - 30,000	ใช่	ใช่	ใช่	ผิวแห้ง, แพ้อาหาร	ใช่	ใช่	ใช่	ใช่	ใช่	ไม่ใช่	ใช่	ใช่	ใช่	ใช่	ใช่	ใช่	ใช่	ใช่	ใช่	ใช่	ใช่	ใช่	ใช่	ไม่ใช่	ใช่	ความรู้สึกหลังทาครีม	พบแพทย์ทั่วไป/ กุมารแพทย์	เห็นด้วยอย่างยิ่ง (3)	เห็นด้วยอย่างยิ่ง (3)	เห็นด้วยอย่างยิ่ง (3)	เห็นด้วยอย่างยิ่ง (3)	เห็นด้วยอย่างยิ่ง (3)	เห็นด้วยอย่างยิ่ง (3)
26	หญิง	ไม่ใช่บุคลากรทางการแพทย์ (ไม่ได้ดูแลผู้ป่วย)	ปริญญาตรี	แต่งงาน	1	30,000 - 50,000	ไม่ใช่	ไม่ใช่	ไม่ใช่	แพ้อาหาร, ภูมิคุ้มกันของร่างกาย	ใช่	ไม่ใช่	ไม่ใช่	ใช่	ใช่	ใช่	ใช่	ไม่ใช่	ไม่ใช่	ใช่	ใช่	ไม่ใช่	ใช่	ไม่ใช่	ใช่	ใช่	ใช่	ใช่	ใช่	ใช่	ใช่	ความรู้สึกหลังทาครีม	พบแพทย์เฉพาะทางโรคผิวหนัง	เห็นด้วย (2)	เห็นด้วย (2)	เห็นด้วย (2)	เห็นด้วย (2)	เห็นด้วย (2)	เห็นด้วย (2)
33	หญิง	ไม่ใช่บุคลากรทางการแพทย์ (ไม่ได้ดูแลผู้ป่วย)	ตำ่กว่าปริญญาตรี	แต่งงาน	1	น้อยกว่า 15,000	ไม่ใช่	ไม่ใช่	ไม่ใช่	แพ้อาหาร, ภูมิคุ้มกันของร่างกาย	ใช่	ไม่ใช่	ใช่	ใช่	ใช่	ใช่	ใช่	ใช่	ใช่	ใช่	ไม่ใช่	ไม่ใช่	ใช่	ใช่	ไม่ใช่	ใช่	ใช่	ใช่	ใช่	ใช่	ใช่	ยี่ห้อ	ซื้อยาจากร้านขายยา	เห็นด้วย (2)	เห็นด้วย (2)	เห็นด้วย (2)	เห็นด้วย (2)	เห็นด้วย (2)	เห็นด้วย (2)
28	ชาย	ข้าราชการ	ปริญญาตรี	โสด	1	15,000 - 30,000	ไม่ใช่	ไม่ใช่	ไม่ใช่	ไม่ทราบ	ใช่	ใช่	ใช่	ไม่ใช่	ใช่	ใช่	ใช่	ใช่	ใช่	ใช่	ใช่	ใช่	ใช่	ใช่	ใช่	ใช่	ใช่	ใช่	ใช่	ใช่	ใช่	ราคา	ซื้อยาจากร้านขายยา	เห็นด้วยอย่างยิ่ง (3)	เห็นด้วยอย่างยิ่ง (3)	เห็นด้วยอย่างยิ่ง (3)	เห็นด้วยอย่างยิ่ง (3)	เห็นด้วยอย่างยิ่ง (3)	เห็นด้วยอย่างยิ่ง (3)
29	หญิง	บุคลากรทางการแพทย์ (แพทย์ พยาบาล ทันตแพทย์ บุคลากรทางการแพทย์ที่ต้องดูแลผู้ป่วย)	ตำ่กว่าปริญญาตรี	แต่งงาน	1	15,000 - 30,000	ไม่ใช่	ใช่	ใช่	ผิวแห้ง, แพ้อาหาร, ภูมิคุ้มกันของร่างกาย	ใช่	ใช่	ใช่	ใช่	ใช่	ใช่	ใช่	ใช่	ใช่	ใช่	ใช่	ใช่	ใช่	ใช่	ใช่	ใช่	ใช่	ใช่	ใช่	ใช่	ใช่	ความรู้สึกหลังทาครีม	พบแพทย์เฉพาะทางโรคผิวหนัง	เห็นด้วย (2)	เห็นด้วยอย่างยิ่ง (3)	เห็นด้วย (2)	เห็นด้วย (2)	เห็นด้วย (2)	เห็นด้วย (2)
27	หญิง	ไม่ใช่บุคลากรทางการแพทย์ (ไม่ได้ดูแลผู้ป่วย)	ปริญญาตรี	ไม่ได้สมรส	1	15,000 - 30,000	ใช่	ใช่	ใช่	ผิวแห้ง, แพ้อาหาร	ใช่	ใช่	ใช่	ใช่	ใช่	ไม่ใช่	ใช่	ใช่	ใช่	ใช่	ใช่	ใช่	ใช่	ใช่	ใช่	ใช่	ใช่	ใช่	ใช่	ไม่ใช่	ใช่	ความรู้สึกหลังทาครีม	พบแพทย์ทั่วไป/ กุมารแพทย์	เห็นด้วยอย่างยิ่ง (3)	เห็นด้วยอย่างยิ่ง (3)	เห็นด้วยอย่างยิ่ง (3)	เห็นด้วยอย่างยิ่ง (3)	เห็นด้วยอย่างยิ่ง (3)	เห็นด้วยอย่างยิ่ง (3)
26	หญิง	ไม่ใช่บุคลากรทางการแพทย์ (ไม่ได้ดูแลผู้ป่วย)	ปริญญาตรี	แต่งงาน	1	30,000 - 50,000	ไม่ใช่	ใช่	ไม่ใช่	แพ้อาหาร, ภูมิคุ้มกันของร่างกาย	ใช่	ไม่ใช่	ไม่ใช่	ใช่	ใช่	ใช่	ใช่	ไม่ใช่	ไม่ใช่	ใช่	ใช่	ไม่ใช่	ใช่	ไม่ใช่	ใช่	ใช่	ใช่	ใช่	ใช่	ใช่	ใช่	ความรู้สึกหลังทาครีม	พบแพทย์เฉพาะทางโรคผิวหนัง	เห็นด้วย (2)	เห็นด้วย (2)	เห็นด้วย (2)	เห็นด้วย (2)	เห็นด้วย (2)	เห็นด้วย (2)
27	หญิง	ไม่ใช่บุคลากรทางการแพทย์ (ไม่ได้ดูแลผู้ป่วย)	ปริญญาตรี	โสด	1	น้อยกว่า 15,000	ไม่ใช่	ใช่	ไม่ใช่	ไม่ทราบ	ไม่ใช่	ไม่ใช่	ไม่ใช่	ไม่ใช่	ไม่ใช่	ไม่ใช่	ใช่	ไม่ใช่	ไม่ใช่	ไม่ใช่	ไม่ใช่	ไม่ใช่	ใช่	ไม่ใช่	ไม่ใช่	ใช่	ใช่	ใช่	ใช่	ไม่ใช่	ไม่ใช่	ความรู้สึกหลังทาครีม	ซื้อยาจากร้านขายยา	ไม่เห็นด้วยอย่างยิ่ง (0)	ไม่เห็นด้วยอย่างยิ่ง (0)	ไม่เห็นด้วยอย่างยิ่ง (0)	ไม่เห็นด้วยอย่างยิ่ง (0)	ไม่เห็นด้วยอย่างยิ่ง (0)	ไม่เห็นด้วยอย่างยิ่ง (0)
26	หญิง	ไม่ใช่บุคลากรทางการแพทย์ (ไม่ได้ดูแลผู้ป่วย)	ตำ่กว่าปริญญาตรี	แต่งงาน	1	น้อยกว่า 15,000	ไม่ใช่	ใช่	ไม่ใช่	ไม่ทราบ	ไม่ใช่	ไม่ใช่	ไม่ใช่	ไม่ใช่	ไม่ใช่	ไม่ใช่	ไม่ใช่	ไม่ใช่	ไม่ใช่	ไม่ใช่	ไม่ใช่	ไม่ใช่	ไม่ใช่	ไม่ใช่	ไม่ใช่	ใช่	ใช่	ใช่	ใช่	ใช่	ใช่	ความรู้สึกหลังทาครีม	ซื้อครีมออนไลน์	ไม่เห็นด้วย (1)	ไม่เห็นด้วย (1)	เห็นด้วย (2)	ไม่เห็นด้วยอย่างยิ่ง (0)	เห็นด้วย (2)	เห็นด้วย (2)
26	หญิง	ไม่ใช่บุคลากรทางการแพทย์ (ไม่ได้ดูแลผู้ป่วย)	ป.ว.ส.	แต่งงาน	1	15,000 - 30,000	ไม่ใช่	ใช่	ใช่	ผิวแห้ง, พันธุกรรม/ กรรมพันธุ์, ภูมิคุ้มกันของร่างกาย	ใช่	ใช่	ไม่ใช่	ใช่	ใช่	ใช่	ใช่	ใช่	ไม่ใช่	ใช่	ใช่	ใช่	ใช่	ใช่	ใช่	ไม่ใช่	ใช่	ใช่	ใช่	ใช่	ใช่	ความชุ่มชื้น	พบแพทย์ทั่วไป/ กุมารแพทย์	เห็นด้วย (2)	เห็นด้วยอย่างยิ่ง (3)	เห็นด้วย (2)	เห็นด้วยอย่างยิ่ง (3)	ไม่เห็นด้วย (1)	ไม่เห็นด้วย (1)
40	ชาย	อาชีอาชีพอิสระ	ปริญญาตรี	หย่า	2	15,000 - 30,000	ใช่	ใช่	ใช่	พันธุกรรม/ กรรมพันธุ์, ภูมิคุ้มกันของร่างกาย	ไม่ใช่	ใช่	ใช่	ใช่	ใช่	ใช่	ใช่	ใช่	ไม่ใช่	ใช่	ใช่	ใช่	ใช่	ใช่	ไม่ใช่	ไม่ใช่	ไม่ใช่	ไม่ใช่	ไม่ใช่	ไม่ใช่	ใช่	ความรู้สึกหลังทาครีม	พบแพทย์เฉพาะทางโรคผิวหนัง	เห็นด้วย (2)	ไม่เห็นด้วย (1)	ไม่เห็นด้วยอย่างยิ่ง (0)	ไม่เห็นด้วยอย่างยิ่ง (0)	ไม่เห็นด้วยอย่างยิ่ง (0)	ไม่เห็นด้วย (1)
27	หญิง	ไม่ใช่บุคลากรทางการแพทย์ (ไม่ได้ดูแลผู้ป่วย)	ตำ่กว่าปริญญาตรี	โสด	2	น้อยกว่า 15,000	ไม่ใช่	ไม่ใช่	ไม่ใช่	พันธุกรรม/ กรรมพันธุ์, ภูมิคุ้มกันของร่างกาย	ใช่	ใช่	ใช่	ใช่	ใช่	ใช่	ใช่	ใช่	ใช่	ใช่	ไม่ใช่	ใช่	ไม่ใช่	ใช่	ใช่	ใช่	ใช่	ใช่	ใช่	ใช่	ใช่	ความชุ่มชื้น	พบแพทย์ทั่วไป/ กุมารแพทย์	เห็นด้วย (2)	เห็นด้วย (2)	เห็นด้วย (2)	เห็นด้วย (2)	ไม่เห็นด้วย (1)	ไม่เห็นด้วย (1)
35	หญิง	ค้าขาย	ปริญญาตรี	แต่งงาน	2	15,000 - 30,000	ไม่ใช่	ใช่	ใช่	ผิวแห้ง, แพ้อาหาร	ใช่	ใช่	ใช่	ใช่	ใช่	ใช่	ใช่	ใช่	ไม่ใช่	ใช่	ไม่ใช่	ไม่ใช่	ใช่	ใช่	ใช่	ไม่ใช่	ใช่	ใช่	ใช่	ใช่	ใช่	ความรู้สึกหลังทาครีม	พบแพทย์เฉพาะทางโรคผิวหนัง	ไม่เห็นด้วย (1)	เห็นด้วย (2)	ไม่เห็นด้วย (1)	เห็นด้วย (2)	ไม่เห็นด้วย (1)	เห็นด้วย (2)
40	ชาย	อาชีอาชีพอิสระ	ปริญญาตรี	หย่า	2	15,000 - 30,000	ใช่	ใช่	ใช่	พันธุกรรม/ กรรมพันธุ์, ภูมิคุ้มกันของร่างกาย	ไม่ใช่	ใช่	ใช่	ใช่	ใช่	ใช่	ใช่	ใช่	ไม่ใช่	ใช่	ใช่	ใช่	ใช่	ใช่	ไม่ใช่	ไม่ใช่	ไม่ใช่	ไม่ใช่	ไม่ใช่	ไม่ใช่	ใช่	ความรู้สึกหลังทาครีม	พบแพทย์เฉพาะทางโรคผิวหนัง	เห็นด้วย (2)	ไม่เห็นด้วย (1)	ไม่เห็นด้วยอย่างยิ่ง (0)	ไม่เห็นด้วยอย่างยิ่ง (0)	ไม่เห็นด้วยอย่างยิ่ง (0)	ไม่เห็นด้วย (1)
27	หญิง	ไม่ใช่บุคลากรทางการแพทย์ (ไม่ได้ดูแลผู้ป่วย)	ปริญญาตรี	โสด	1	น้อยกว่า 15,000	ไม่ใช่	ไม่ใช่	ไม่ใช่	ไม่ทราบ	ไม่ใช่	ไม่ใช่	ไม่ใช่	ไม่ใช่	ไม่ใช่	ไม่ใช่	ใช่	ไม่ใช่	ไม่ใช่	ไม่ใช่	ไม่ใช่	ไม่ใช่	ใช่	ไม่ใช่	ไม่ใช่	ใช่	ใช่	ใช่	ใช่	ไม่ใช่	ไม่ใช่	ความรู้สึกหลังทาครีม	ซื้อยาจากร้านขายยา	ไม่เห็นด้วยอย่างยิ่ง (0)	ไม่เห็นด้วยอย่างยิ่ง (0)	ไม่เห็นด้วยอย่างยิ่ง (0)	ไม่เห็นด้วยอย่างยิ่ง (0)	ไม่เห็นด้วยอย่างยิ่ง (0)	ไม่เห็นด้วยอย่างยิ่ง (0)
26	หญิง	ไม่ใช่บุคลากรทางการแพทย์ (ไม่ได้ดูแลผู้ป่วย)	ตำ่กว่าปริญญาตรี	แต่งงาน	1	น้อยกว่า 15,000	ไม่ใช่	ไม่ใช่	ไม่ใช่	ไม่ทราบ	ไม่ใช่	ไม่ใช่	ไม่ใช่	ไม่ใช่	ไม่ใช่	ไม่ใช่	ไม่ใช่	ไม่ใช่	ไม่ใช่	ไม่ใช่	ไม่ใช่	ไม่ใช่	ไม่ใช่	ไม่ใช่	ไม่ใช่	ใช่	ใช่	ใช่	ใช่	ใช่	ใช่	ความรู้สึกหลังทาครีม	ซื้อครีมออนไลน์	ไม่เห็นด้วย (1)	ไม่เห็นด้วย (1)	เห็นด้วย (2)	ไม่เห็นด้วยอย่างยิ่ง (0)	เห็นด้วย (2)	เห็นด้วย (2)
29	หญิง	บุคลากรทางการแพทย์ (แพทย์ พยาบาล ทันตแพทย์ บุคลากรทางการแพทย์ที่ต้องดูแลผู้ป่วย)	ตำ่กว่าปริญญาตรี	แต่งงาน	1	15,000 - 30,000	ไม่ใช่	ใช่	ใช่	ผิวแห้ง, แพ้อาหาร, ภูมิคุ้มกันของร่างกาย	ใช่	ใช่	ใช่	ใช่	ใช่	ใช่	ใช่	ใช่	ใช่	ใช่	ใช่	ใช่	ใช่	ใช่	ใช่	ใช่	ใช่	ใช่	ใช่	ใช่	ใช่	ความรู้สึกหลังทาครีม	พบแพทย์เฉพาะทางโรคผิวหนัง	เห็นด้วย (2)	เห็นด้วยอย่างยิ่ง (3)	เห็นด้วย (2)	เห็นด้วย (2)	เห็นด้วย (2)	เห็นด้วย (2)
26	หญิง	ไม่ใช่บุคลากรทางการแพทย์ (ไม่ได้ดูแลผู้ป่วย)	ตำ่กว่าปริญญาตรี	แต่งงาน	1	น้อยกว่า 15,000	ไม่ใช่	ไม่ใช่	ไม่ใช่	ไม่ทราบ	ไม่ใช่	ไม่ใช่	ไม่ใช่	ไม่ใช่	ไม่ใช่	ไม่ใช่	ไม่ใช่	ไม่ใช่	ไม่ใช่	ไม่ใช่	ไม่ใช่	ไม่ใช่	ไม่ใช่	ไม่ใช่	ไม่ใช่	ใช่	ใช่	ใช่	ใช่	ใช่	ใช่	ความรู้สึกหลังทาครีม	ซื้อครีมออนไลน์	ไม่เห็นด้วย (1)	ไม่เห็นด้วย (1)	เห็นด้วย (2)	ไม่เห็นด้วยอย่างยิ่ง (0)	เห็นด้วย (2)	เห็นด้วย (2)
26	หญิง	ไม่ใช่บุคลากรทางการแพทย์ (ไม่ได้ดูแลผู้ป่วย)	ป.ว.ส.	แต่งงาน	1	15,000 - 30,000	ไม่ใช่	ไม่ใช่	ใช่	ผิวแห้ง, พันธุกรรม/ กรรมพันธุ์, ภูมิคุ้มกันของร่างกาย	ใช่	ใช่	ไม่ใช่	ใช่	ใช่	ใช่	ใช่	ใช่	ไม่ใช่	ใช่	ใช่	ใช่	ใช่	ใช่	ใช่	ไม่ใช่	ใช่	ใช่	ใช่	ใช่	ใช่	ความชุ่มชื้น	พบแพทย์ทั่วไป/ กุมารแพทย์	เห็นด้วย (2)	เห็นด้วยอย่างยิ่ง (3)	เห็นด้วย (2)	เห็นด้วยอย่างยิ่ง (3)	ไม่เห็นด้วย (1)	ไม่เห็นด้วย (1)
40	ชาย	อาชีอาชีพอิสระ	ปริญญาตรี	หย่า	2	15,000 - 30,000	ใช่	ใช่	ใช่	พันธุกรรม/ กรรมพันธุ์, ภูมิคุ้มกันของร่างกาย	ไม่ใช่	ใช่	ใช่	ใช่	ใช่	ใช่	ใช่	ใช่	ไม่ใช่	ใช่	ใช่	ใช่	ใช่	ใช่	ไม่ใช่	ไม่ใช่	ไม่ใช่	ไม่ใช่	ไม่ใช่	ไม่ใช่	ใช่	ความรู้สึกหลังทาครีม	พบแพทย์เฉพาะทางโรคผิวหนัง	เห็นด้วย (2)	ไม่เห็นด้วย (1)	ไม่เห็นด้วยอย่างยิ่ง (0)	ไม่เห็นด้วยอย่างยิ่ง (0)	ไม่เห็นด้วยอย่างยิ่ง (0)	ไม่เห็นด้วย (1)
38	หญิง	ไม่ใช่บุคลากรทางการแพทย์ (ไม่ได้ดูแลผู้ป่วย)	ตำ่กว่าปริญญาตรี	แต่งงาน	1	30,000 - 50,000	ไม่ใช่	ใช่	ใช่	แพ้อาหาร, พันธุกรรม/ กรรมพันธุ์, ภูมิคุ้มกันของร่างกาย, ไม่ทราบ	ใช่	ใช่	ใช่	ใช่	ใช่	ใช่	ใช่	ไม่ใช่	ใช่	ไม่ใช่	ใช่	ใช่	ใช่	ใช่	ไม่ใช่	ใช่	ใช่	ใช่	ใช่	ไม่ใช่	ไม่ใช่	ยี่ห้อ	พบแพทย์เฉพาะทางโรคผิวหนัง	เห็นด้วยอย่างยิ่ง (3)	เห็นด้วย (2)	เห็นด้วยอย่างยิ่ง (3)	เห็นด้วยอย่างยิ่ง (3)	เห็นด้วยอย่างยิ่ง (3)	เห็นด้วย (2)
35	ชาย	ไม่ใช่บุคลากรทางการแพทย์ (ไม่ได้ดูแลผู้ป่วย)	ปริญญาตรี	แต่งงาน	2	15,000 - 30,000	ใช่	ใช่	ใช่	แพ้อาหาร, พันธุกรรม/ กรรมพันธุ์, ภูมิคุ้มกันของร่างกาย	ใช่	ใช่	ใช่	ใช่	ใช่	ใช่	ใช่	ไม่ใช่	ใช่	ใช่	ใช่	ใช่	ใช่	ไม่ใช่	ใช่	ใช่	ใช่	ใช่	ใช่	ใช่	ใช่	ความรู้สึกหลังทาครีม	ซื้อยาจากร้านขายยา	เห็นด้วยอย่างยิ่ง (3)	เห็นด้วย (2)	เห็นด้วย (2)	เห็นด้วย (2)	เห็นด้วย (2)	เห็นด้วย (2)
40	หญิง	ไม่ใช่บุคลากรทางการแพทย์ (ไม่ได้ดูแลผู้ป่วย)	ตำ่กว่าปริญญาตรี	แต่งงาน	1	น้อยกว่า 15,000	ไม่ใช่	ไม่ใช่	ไม่ใช่	แพ้อาหาร, ภูมิคุ้มกันของร่างกาย	ใช่	ไม่ใช่	ใช่	ใช่	ใช่	ใช่	ใช่	ใช่	ใช่	ใช่	ไม่ใช่	ไม่ใช่	ใช่	ใช่	ไม่ใช่	ใช่	ใช่	ใช่	ใช่	ใช่	ใช่	ยี่ห้อ	ซื้อยาจากร้านขายยา	เห็นด้วย (2)	เห็นด้วย (2)	เห็นด้วย (2)	เห็นด้วย (2)	เห็นด้วย (2)	เห็นด้วย (2)
28	ชาย	ข้าราชการ	ปริญญาตรี	โสด	1	15,000 - 30,000	ไม่ใช่	ไม่ใช่	ไม่ใช่	ไม่ทราบ	ใช่	ใช่	ใช่	ไม่ใช่	ใช่	ใช่	ใช่	ใช่	ใช่	ใช่	ใช่	ใช่	ใช่	ใช่	ใช่	ใช่	ใช่	ใช่	ใช่	ใช่	ใช่	ราคา	ซื้อยาจากร้านขายยา	เห็นด้วยอย่างยิ่ง (3)	เห็นด้วยอย่างยิ่ง (3)	เห็นด้วยอย่างยิ่ง (3)	เห็นด้วยอย่างยิ่ง (3)	เห็นด้วยอย่างยิ่ง (3)	เห็นด้วยอย่างยิ่ง (3)
29	หญิง	บุคลากรทางการแพทย์ (แพทย์ พยาบาล ทันตแพทย์ บุคลากรทางการแพทย์ที่ต้องดูแลผู้ป่วย)	ตำ่กว่าปริญญาตรี	แต่งงาน	1	15,000 - 30,000	ไม่ใช่	ใช่	ใช่	ผิวแห้ง, แพ้อาหาร, ภูมิคุ้มกันของร่างกาย	ใช่	ใช่	ใช่	ใช่	ใช่	ใช่	ใช่	ใช่	ใช่	ใช่	ใช่	ใช่	ใช่	ใช่	ใช่	ใช่	ใช่	ใช่	ใช่	ใช่	ใช่	ความรู้สึกหลังทาครีม	พบแพทย์เฉพาะทางโรคผิวหนัง	เห็นด้วย (2)	เห็นด้วยอย่างยิ่ง (3)	เห็นด้วย (2)	เห็นด้วย (2)	เห็นด้วย (2)	เห็นด้วย (2)
27	หญิง	ไม่ใช่บุคลากรทางการแพทย์ (ไม่ได้ดูแลผู้ป่วย)	ปริญญาตรี	ไม่ได้สมรส	1	15,000 - 30,000	ใช่	ใช่	ใช่	ผิวแห้ง, แพ้อาหาร	ใช่	ใช่	ใช่	ใช่	ใช่	ไม่ใช่	ใช่	ใช่	ใช่	ใช่	ใช่	ใช่	ใช่	ใช่	ใช่	ใช่	ใช่	ใช่	ใช่	ไม่ใช่	ใช่	ความรู้สึกหลังทาครีม	พบแพทย์ทั่วไป/ กุมารแพทย์	เห็นด้วยอย่างยิ่ง (3)	เห็นด้วยอย่างยิ่ง (3)	เห็นด้วยอย่างยิ่ง (3)	เห็นด้วยอย่างยิ่ง (3)	เห็นด้วยอย่างยิ่ง (3)	เห็นด้วยอย่างยิ่ง (3)
26	หญิง	ไม่ใช่บุคลากรทางการแพทย์ (ไม่ได้ดูแลผู้ป่วย)	ปริญญาตรี	แต่งงาน	1	30,000 - 50,000	ไม่ใช่	ใช่	ไม่ใช่	แพ้อาหาร, ภูมิคุ้มกันของร่างกาย	ใช่	ไม่ใช่	ไม่ใช่	ใช่	ใช่	ใช่	ใช่	ไม่ใช่	ไม่ใช่	ใช่	ใช่	ไม่ใช่	ใช่	ไม่ใช่	ใช่	ใช่	ใช่	ใช่	ใช่	ใช่	ใช่	ความรู้สึกหลังทาครีม	พบแพทย์เฉพาะทางโรคผิวหนัง	เห็นด้วย (2)	เห็นด้วย (2)	เห็นด้วย (2)	เห็นด้วย (2)	เห็นด้วย (2)	เห็นด้วย (2)
30	หญิง	ไม่ใช่บุคลากรทางการแพทย์ (ไม่ได้ดูแลผู้ป่วย)	ตำ่กว่าปริญญาตรี	แต่งงาน	1	น้อยกว่า 15,000	ไม่ใช่	ใช่	ไม่ใช่	แพ้อาหาร, ภูมิคุ้มกันของร่างกาย	ใช่	ไม่ใช่	ใช่	ใช่	ใช่	ใช่	ใช่	ใช่	ใช่	ใช่	ไม่ใช่	ไม่ใช่	ใช่	ใช่	ไม่ใช่	ใช่	ใช่	ใช่	ใช่	ใช่	ใช่	ยี่ห้อ	ซื้อยาจากร้านขายยา	เห็นด้วย (2)	เห็นด้วย (2)	เห็นด้วย (2)	เห็นด้วย (2)	เห็นด้วย (2)	เห็นด้วย (2)
28	ชาย	ข้าราชการ	ปริญญาตรี	โสด	1	15,000 - 30,000	ไม่ใช่	ใช่	ไม่ใช่	ไม่ทราบ	ใช่	ใช่	ใช่	ไม่ใช่	ใช่	ใช่	ใช่	ใช่	ใช่	ใช่	ใช่	ใช่	ใช่	ใช่	ใช่	ใช่	ใช่	ใช่	ใช่	ใช่	ใช่	ราคา	ซื้อยาจากร้านขายยา	เห็นด้วยอย่างยิ่ง (3)	เห็นด้วยอย่างยิ่ง (3)	เห็นด้วยอย่างยิ่ง (3)	เห็นด้วยอย่างยิ่ง (3)	เห็นด้วยอย่างยิ่ง (3)	เห็นด้วยอย่างยิ่ง (3)
29	หญิง	บุคลากรทางการแพทย์ (แพทย์ พยาบาล ทันตแพทย์ บุคลากรทางการแพทย์ที่ต้องดูแลผู้ป่วย)	ตำ่กว่าปริญญาตรี	แต่งงาน	1	15,000 - 30,000	ไม่ใช่	ใช่	ใช่	ผิวแห้ง, แพ้อาหาร, ภูมิคุ้มกันของร่างกาย	ใช่	ใช่	ใช่	ใช่	ใช่	ใช่	ใช่	ใช่	ใช่	ใช่	ใช่	ใช่	ใช่	ใช่	ใช่	ใช่	ใช่	ใช่	ใช่	ใช่	ใช่	ความรู้สึกหลังทาครีม	พบแพทย์เฉพาะทางโรคผิวหนัง	เห็นด้วย (2)	เห็นด้วยอย่างยิ่ง (3)	เห็นด้วย (2)	เห็นด้วย (2)	เห็นด้วย (2)	เห็นด้วย (2)
31	หญิง	ไม่ใช่บุคลากรทางการแพทย์ (ไม่ได้ดูแลผู้ป่วย)	ตำ่กว่าปริญญาตรี	แต่งงาน	1	น้อยกว่า 15,000	ไม่ใช่	ใช่	ไม่ใช่	แพ้อาหาร, ภูมิคุ้มกันของร่างกาย	ใช่	ไม่ใช่	ใช่	ใช่	ใช่	ใช่	ใช่	ใช่	ใช่	ใช่	ไม่ใช่	ไม่ใช่	ใช่	ใช่	ไม่ใช่	ใช่	ใช่	ใช่	ใช่	ใช่	ใช่	ยี่ห้อ	ซื้อยาจากร้านขายยา	เห็นด้วย (2)	เห็นด้วย (2)	เห็นด้วย (2)	เห็นด้วย (2)	เห็นด้วย (2)	เห็นด้วย (2)
28	ชาย	ข้าราชการ	ปริญญาตรี	โสด	1	15,000 - 30,000	ไม่ใช่	ไม่ใช่	ไม่ใช่	ไม่ทราบ	ใช่	ใช่	ใช่	ไม่ใช่	ใช่	ใช่	ใช่	ใช่	ใช่	ใช่	ใช่	ใช่	ใช่	ใช่	ใช่	ใช่	ใช่	ใช่	ใช่	ใช่	ใช่	ราคา	ซื้อยาจากร้านขายยา	เห็นด้วยอย่างยิ่ง (3)	เห็นด้วยอย่างยิ่ง (3)	เห็นด้วยอย่างยิ่ง (3)	เห็นด้วยอย่างยิ่ง (3)	เห็นด้วยอย่างยิ่ง (3)	เห็นด้วยอย่างยิ่ง (3)
29	หญิง	บุคลากรทางการแพทย์ (แพทย์ พยาบาล ทันตแพทย์ บุคลากรทางการแพทย์ที่ต้องดูแลผู้ป่วย)	ตำ่กว่าปริญญาตรี	แต่งงาน	1	15,000 - 30,000	ไม่ใช่	ใช่	ใช่	ผิวแห้ง, แพ้อาหาร, ภูมิคุ้มกันของร่างกาย	ใช่	ใช่	ใช่	ใช่	ใช่	ใช่	ใช่	ใช่	ใช่	ใช่	ใช่	ใช่	ใช่	ใช่	ใช่	ใช่	ใช่	ใช่	ใช่	ใช่	ใช่	ความรู้สึกหลังทาครีม	พบแพทย์เฉพาะทางโรคผิวหนัง	เห็นด้วย (2)	เห็นด้วยอย่างยิ่ง (3)	เห็นด้วย (2)	เห็นด้วย (2)	เห็นด้วย (2)	เห็นด้วย (2)
27	หญิง	ไม่ใช่บุคลากรทางการแพทย์ (ไม่ได้ดูแลผู้ป่วย)	ปริญญาตรี	ไม่ได้สมรส	1	15,000 - 30,000	ใช่	ใช่	ใช่	ผิวแห้ง, แพ้อาหาร	ใช่	ใช่	ใช่	ใช่	ใช่	ไม่ใช่	ใช่	ใช่	ใช่	ใช่	ใช่	ใช่	ใช่	ใช่	ใช่	ใช่	ใช่	ใช่	ใช่	ไม่ใช่	ใช่	ความรู้สึกหลังทาครีม	พบแพทย์ทั่วไป/ กุมารแพทย์	เห็นด้วยอย่างยิ่ง (3)	เห็นด้วยอย่างยิ่ง (3)	เห็นด้วยอย่างยิ่ง (3)	เห็นด้วยอย่างยิ่ง (3)	เห็นด้วยอย่างยิ่ง (3)	เห็นด้วยอย่างยิ่ง (3)
26	หญิง	ไม่ใช่บุคลากรทางการแพทย์ (ไม่ได้ดูแลผู้ป่วย)	ปริญญาตรี	แต่งงาน	1	30,000 - 50,000	ไม่ใช่	ไม่ใช่	ไม่ใช่	แพ้อาหาร, ภูมิคุ้มกันของร่างกาย	ใช่	ไม่ใช่	ไม่ใช่	ใช่	ใช่	ใช่	ใช่	ไม่ใช่	ไม่ใช่	ใช่	ใช่	ไม่ใช่	ใช่	ไม่ใช่	ใช่	ใช่	ใช่	ใช่	ใช่	ใช่	ใช่	ความรู้สึกหลังทาครีม	พบแพทย์เฉพาะทางโรคผิวหนัง	เห็นด้วย (2)	เห็นด้วย (2)	เห็นด้วย (2)	เห็นด้วย (2)	เห็นด้วย (2)	เห็นด้วย (2)
27	หญิง	ไม่ใช่บุคลากรทางการแพทย์ (ไม่ได้ดูแลผู้ป่วย)	ปริญญาตรี	โสด	2	น้อยกว่า 15,000	ไม่ใช่	ใช่	ไม่ใช่	ไม่ทราบ	ไม่ใช่	ไม่ใช่	ไม่ใช่	ไม่ใช่	ไม่ใช่	ไม่ใช่	ใช่	ไม่ใช่	ไม่ใช่	ไม่ใช่	ไม่ใช่	ไม่ใช่	ใช่	ไม่ใช่	ไม่ใช่	ใช่	ใช่	ใช่	ใช่	ไม่ใช่	ไม่ใช่	ความรู้สึกหลังทาครีม	ซื้อยาจากร้านขายยา	ไม่เห็นด้วยอย่างยิ่ง (0)	ไม่เห็นด้วยอย่างยิ่ง (0)	ไม่เห็นด้วยอย่างยิ่ง (0)	ไม่เห็นด้วยอย่างยิ่ง (0)	ไม่เห็นด้วยอย่างยิ่ง (0)	ไม่เห็นด้วยอย่างยิ่ง (0)
26	หญิง	ไม่ใช่บุคลากรทางการแพทย์ (ไม่ได้ดูแลผู้ป่วย)	ตำ่กว่าปริญญาตรี	แต่งงาน	1	น้อยกว่า 15,000	ไม่ใช่	ใช่	ไม่ใช่	ไม่ทราบ	ไม่ใช่	ไม่ใช่	ไม่ใช่	ไม่ใช่	ไม่ใช่	ไม่ใช่	ไม่ใช่	ไม่ใช่	ไม่ใช่	ไม่ใช่	ไม่ใช่	ไม่ใช่	ไม่ใช่	ไม่ใช่	ไม่ใช่	ใช่	ใช่	ใช่	ใช่	ใช่	ใช่	ความรู้สึกหลังทาครีม	ซื้อครีมออนไลน์	ไม่เห็นด้วย (1)	ไม่เห็นด้วย (1)	เห็นด้วย (2)	ไม่เห็นด้วยอย่างยิ่ง (0)	เห็นด้วย (2)	เห็นด้วย (2)
26	หญิง	ไม่ใช่บุคลากรทางการแพทย์ (ไม่ได้ดูแลผู้ป่วย)	ป.ว.ส.	แต่งงาน	1	15,000 - 30,000	ไม่ใช่	ใช่	ใช่	ผิวแห้ง, พันธุกรรม/ กรรมพันธุ์, ภูมิคุ้มกันของร่างกาย	ใช่	ใช่	ไม่ใช่	ใช่	ใช่	ใช่	ใช่	ใช่	ไม่ใช่	ใช่	ใช่	ใช่	ใช่	ใช่	ใช่	ไม่ใช่	ใช่	ใช่	ใช่	ใช่	ใช่	ความชุ่มชื้น	พบแพทย์ทั่วไป/ กุมารแพทย์	เห็นด้วย (2)	เห็นด้วยอย่างยิ่ง (3)	เห็นด้วย (2)	เห็นด้วยอย่างยิ่ง (3)	ไม่เห็นด้วย (1)	ไม่เห็นด้วย (1)
40	ชาย	อาชีอาชีพอิสระ	ปริญญาตรี	หย่า	2	15,000 - 30,000	ใช่	ใช่	ใช่	พันธุกรรม/ กรรมพันธุ์, ภูมิคุ้มกันของร่างกาย	ไม่ใช่	ใช่	ใช่	ใช่	ใช่	ใช่	ใช่	ใช่	ไม่ใช่	ใช่	ใช่	ใช่	ใช่	ใช่	ไม่ใช่	ไม่ใช่	ไม่ใช่	ไม่ใช่	ไม่ใช่	ไม่ใช่	ใช่	ความรู้สึกหลังทาครีม	พบแพทย์เฉพาะทางโรคผิวหนัง	เห็นด้วย (2)	ไม่เห็นด้วย (1)	ไม่เห็นด้วยอย่างยิ่ง (0)	ไม่เห็นด้วยอย่างยิ่ง (0)	ไม่เห็นด้วยอย่างยิ่ง (0)	ไม่เห็นด้วย (1)
27	หญิง	ไม่ใช่บุคลากรทางการแพทย์ (ไม่ได้ดูแลผู้ป่วย)	ตำ่กว่าปริญญาตรี	โสด	2	น้อยกว่า 15,000	ไม่ใช่	ใช่	ไม่ใช่	พันธุกรรม/ กรรมพันธุ์, ภูมิคุ้มกันของร่างกาย	ใช่	ใช่	ใช่	ใช่	ใช่	ใช่	ใช่	ใช่	ใช่	ใช่	ไม่ใช่	ใช่	ไม่ใช่	ใช่	ใช่	ใช่	ใช่	ใช่	ใช่	ใช่	ใช่	ความชุ่มชื้น	พบแพทย์ทั่วไป/ กุมารแพทย์	เห็นด้วย (2)	เห็นด้วย (2)	เห็นด้วย (2)	เห็นด้วย (2)	ไม่เห็นด้วย (1)	ไม่เห็นด้วย (1)
35	หญิง	ค้าขาย	ปริญญาตรี	แต่งงาน	2	15,000 - 30,000	ไม่ใช่	ใช่	ใช่	ผิวแห้ง, แพ้อาหาร	ใช่	ใช่	ใช่	ใช่	ใช่	ใช่	ใช่	ใช่	ไม่ใช่	ใช่	ไม่ใช่	ไม่ใช่	ใช่	ใช่	ใช่	ไม่ใช่	ใช่	ใช่	ใช่	ใช่	ใช่	ความรู้สึกหลังทาครีม	พบแพทย์เฉพาะทางโรคผิวหนัง	ไม่เห็นด้วย (1)	เห็นด้วย (2)	ไม่เห็นด้วย (1)	เห็นด้วย (2)	ไม่เห็นด้วย (1)	เห็นด้วย (2)
35	หญิง	บุคลากรทางการแพทย์ (แพทย์ พยาบาล ทันตแพทย์ บุคลากรทางการแพทย์ที่ต้องดูแลผู้ป่วย)	ปริญญาโท หรือ สูงกว่า	แต่งงาน	1	มากกว่า 100,000	ไม่ใช่	ใช่	ใช่	ผิวแห้ง, แพ้อาหาร, พันธุกรรม/ กรรมพันธุ์, ภูมิคุ้มกันของร่างกาย	ใช่	ใช่	ใช่	ใช่	ใช่	ใช่	ใช่	ใช่	ไม่ใช่	ใช่	ใช่	ใช่	ใช่	ใช่	ใช่	ไม่ใช่	ใช่	ใช่	ใช่	ใช่	ใช่	ราคา	พบแพทย์เฉพาะทางโรคผิวหนัง	เห็นด้วย (2)	เห็นด้วย (2)	เห็นด้วย (2)	เห็นด้วย (2)	เห็นด้วย (2)	เห็นด้วย (2)
26	หญิง	ไม่ใช่บุคลากรทางการแพทย์ (ไม่ได้ดูแลผู้ป่วย)	ตำ่กว่าปริญญาตรี	แต่งงาน	1	น้อยกว่า 15,000	ไม่ใช่	ไม่ใช่	ไม่ใช่	ไม่ทราบ	ไม่ใช่	ไม่ใช่	ไม่ใช่	ไม่ใช่	ไม่ใช่	ไม่ใช่	ไม่ใช่	ไม่ใช่	ไม่ใช่	ไม่ใช่	ไม่ใช่	ไม่ใช่	ไม่ใช่	ไม่ใช่	ไม่ใช่	ใช่	ใช่	ใช่	ใช่	ใช่	ใช่	ความรู้สึกหลังทาครีม	ซื้อครีมออนไลน์	ไม่เห็นด้วย (1)	ไม่เห็นด้วย (1)	เห็นด้วย (2)	ไม่เห็นด้วยอย่างยิ่ง (0)	เห็นด้วย (2)	เห็นด้วย (2)
26	หญิง	ไม่ใช่บุคลากรทางการแพทย์ (ไม่ได้ดูแลผู้ป่วย)	ป.ว.ส.	แต่งงาน	1	15,000 - 30,000	ไม่ใช่	ไม่ใช่	ใช่	ผิวแห้ง, พันธุกรรม/ กรรมพันธุ์, ภูมิคุ้มกันของร่างกาย	ใช่	ใช่	ไม่ใช่	ใช่	ใช่	ใช่	ใช่	ใช่	ไม่ใช่	ใช่	ใช่	ใช่	ใช่	ใช่	ใช่	ไม่ใช่	ใช่	ใช่	ใช่	ใช่	ใช่	ความชุ่มชื้น	พบแพทย์ทั่วไป/ กุมารแพทย์	เห็นด้วย (2)	เห็นด้วยอย่างยิ่ง (3)	เห็นด้วย (2)	เห็นด้วยอย่างยิ่ง (3)	ไม่เห็นด้วย (1)	ไม่เห็นด้วย (1)
40	ชาย	อาชีอาชีพอิสระ	ปริญญาตรี	หย่า	2	15,000 - 30,000	ใช่	ใช่	ใช่	พันธุกรรม/ กรรมพันธุ์, ภูมิคุ้มกันของร่างกาย	ไม่ใช่	ใช่	ใช่	ใช่	ใช่	ใช่	ใช่	ใช่	ไม่ใช่	ใช่	ใช่	ใช่	ใช่	ใช่	ไม่ใช่	ไม่ใช่	ไม่ใช่	ไม่ใช่	ไม่ใช่	ไม่ใช่	ใช่	ความรู้สึกหลังทาครีม	พบแพทย์เฉพาะทางโรคผิวหนัง	เห็นด้วย (2)	ไม่เห็นด้วย (1)	ไม่เห็นด้วยอย่างยิ่ง (0)	ไม่เห็นด้วยอย่างยิ่ง (0)	ไม่เห็นด้วยอย่างยิ่ง (0)	ไม่เห็นด้วย (1)
27	หญิง	ไม่ใช่บุคลากรทางการแพทย์ (ไม่ได้ดูแลผู้ป่วย)	ตำ่กว่าปริญญาตรี	โสด	2	น้อยกว่า 15,000	ไม่ใช่	ไม่ใช่	ไม่ใช่	พันธุกรรม/ กรรมพันธุ์, ภูมิคุ้มกันของร่างกาย	ใช่	ใช่	ใช่	ใช่	ใช่	ใช่	ใช่	ใช่	ใช่	ใช่	ไม่ใช่	ใช่	ไม่ใช่	ใช่	ใช่	ใช่	ใช่	ใช่	ใช่	ใช่	ใช่	ความชุ่มชื้น	พบแพทย์ทั่วไป/ กุมารแพทย์	เห็นด้วย (2)	เห็นด้วย (2)	เห็นด้วย (2)	เห็นด้วย (2)	ไม่เห็นด้วย (1)	ไม่เห็นด้วย (1)
35	หญิง	ค้าขาย	ปริญญาตรี	แต่งงาน	2	15,000 - 30,000	ไม่ใช่	ใช่	ใช่	ผิวแห้ง, แพ้อาหาร	ใช่	ใช่	ใช่	ใช่	ใช่	ใช่	ใช่	ใช่	ไม่ใช่	ใช่	ไม่ใช่	ไม่ใช่	ใช่	ใช่	ใช่	ไม่ใช่	ใช่	ใช่	ใช่	ใช่	ใช่	ความรู้สึกหลังทาครีม	พบแพทย์เฉพาะทางโรคผิวหนัง	ไม่เห็นด้วย (1)	เห็นด้วย (2)	ไม่เห็นด้วย (1)	เห็นด้วย (2)	ไม่เห็นด้วย (1)	เห็นด้วย (2)
40	ชาย	อาชีอาชีพอิสระ	ปริญญาตรี	หย่า	2	15,000 - 30,000	ใช่	ใช่	ใช่	พันธุกรรม/ กรรมพันธุ์, ภูมิคุ้มกันของร่างกาย	ไม่ใช่	ใช่	ใช่	ใช่	ใช่	ใช่	ใช่	ใช่	ไม่ใช่	ใช่	ใช่	ใช่	ใช่	ใช่	ไม่ใช่	ไม่ใช่	ไม่ใช่	ไม่ใช่	ไม่ใช่	ไม่ใช่	ใช่	ความรู้สึกหลังทาครีม	พบแพทย์เฉพาะทางโรคผิวหนัง	เห็นด้วย (2)	ไม่เห็นด้วย (1)	ไม่เห็นด้วยอย่างยิ่ง (0)	ไม่เห็นด้วยอย่างยิ่ง (0)	ไม่เห็นด้วยอย่างยิ่ง (0)	ไม่เห็นด้วย (1)
27	หญิง	ไม่ใช่บุคลากรทางการแพทย์ (ไม่ได้ดูแลผู้ป่วย)	ปริญญาตรี	โสด	1	น้อยกว่า 15,000	ไม่ใช่	ไม่ใช่	ไม่ใช่	ไม่ทราบ	ไม่ใช่	ไม่ใช่	ไม่ใช่	ไม่ใช่	ไม่ใช่	ไม่ใช่	ใช่	ไม่ใช่	ไม่ใช่	ไม่ใช่	ไม่ใช่	ไม่ใช่	ใช่	ไม่ใช่	ไม่ใช่	ใช่	ใช่	ใช่	ใช่	ไม่ใช่	ไม่ใช่	ความรู้สึกหลังทาครีม	ซื้อยาจากร้านขายยา	ไม่เห็นด้วยอย่างยิ่ง (0)	ไม่เห็นด้วยอย่างยิ่ง (0)	ไม่เห็นด้วยอย่างยิ่ง (0)	ไม่เห็นด้วยอย่างยิ่ง (0)	ไม่เห็นด้วยอย่างยิ่ง (0)	ไม่เห็นด้วยอย่างยิ่ง (0)
26	หญิง	ไม่ใช่บุคลากรทางการแพทย์ (ไม่ได้ดูแลผู้ป่วย)	ตำ่กว่าปริญญาตรี	แต่งงาน	1	น้อยกว่า 15,000	ไม่ใช่	ไม่ใช่	ไม่ใช่	ไม่ทราบ	ไม่ใช่	ไม่ใช่	ไม่ใช่	ไม่ใช่	ไม่ใช่	ไม่ใช่	ไม่ใช่	ไม่ใช่	ไม่ใช่	ไม่ใช่	ไม่ใช่	ไม่ใช่	ไม่ใช่	ไม่ใช่	ไม่ใช่	ใช่	ใช่	ใช่	ใช่	ใช่	ใช่	ความรู้สึกหลังทาครีม	ซื้อครีมออนไลน์	ไม่เห็นด้วย (1)	ไม่เห็นด้วย (1)	เห็นด้วย (2)	ไม่เห็นด้วยอย่างยิ่ง (0)	เห็นด้วย (2)	เห็นด้วย (2)
29	หญิง	บุคลากรทางการแพทย์ (แพทย์ พยาบาล ทันตแพทย์ บุคลากรทางการแพทย์ที่ต้องดูแลผู้ป่วย)	ตำ่กว่าปริญญาตรี	แต่งงาน	1	15,000 - 30,000	ไม่ใช่	ใช่	ใช่	ผิวแห้ง, แพ้อาหาร, ภูมิคุ้มกันของร่างกาย	ใช่	ใช่	ใช่	ใช่	ใช่	ใช่	ใช่	ใช่	ใช่	ใช่	ใช่	ใช่	ใช่	ใช่	ใช่	ใช่	ใช่	ใช่	ใช่	ใช่	ใช่	ความรู้สึกหลังทาครีม	พบแพทย์เฉพาะทางโรคผิวหนัง	เห็นด้วย (2)	เห็นด้วยอย่างยิ่ง (3)	เห็นด้วย (2)	เห็นด้วย (2)	เห็นด้วย (2)	เห็นด้วย (2)
26	หญิง	ไม่ใช่บุคลากรทางการแพทย์ (ไม่ได้ดูแลผู้ป่วย)	ตำ่กว่าปริญญาตรี	แต่งงาน	1	น้อยกว่า 15,000	ไม่ใช่	ไม่ใช่	ไม่ใช่	ไม่ทราบ	ไม่ใช่	ไม่ใช่	ไม่ใช่	ไม่ใช่	ไม่ใช่	ไม่ใช่	ไม่ใช่	ไม่ใช่	ไม่ใช่	ไม่ใช่	ไม่ใช่	ไม่ใช่	ไม่ใช่	ไม่ใช่	ไม่ใช่	ใช่	ใช่	ใช่	ใช่	ใช่	ใช่	ความรู้สึกหลังทาครีม	ซื้อครีมออนไลน์	ไม่เห็นด้วย (1)	ไม่เห็นด้วย (1)	เห็นด้วย (2)	ไม่เห็นด้วยอย่างยิ่ง (0)	เห็นด้วย (2)	เห็นด้วย (2)
26	หญิง	ไม่ใช่บุคลากรทางการแพทย์ (ไม่ได้ดูแลผู้ป่วย)	ป.ว.ส.	แต่งงาน	1	15,000 - 30,000	ไม่ใช่	ไม่ใช่	ใช่	ผิวแห้ง, พันธุกรรม/ กรรมพันธุ์, ภูมิคุ้มกันของร่างกาย	ใช่	ใช่	ไม่ใช่	ใช่	ใช่	ใช่	ใช่	ใช่	ไม่ใช่	ใช่	ใช่	ใช่	ใช่	ใช่	ใช่	ไม่ใช่	ใช่	ใช่	ใช่	ใช่	ใช่	ความชุ่มชื้น	พบแพทย์ทั่วไป/ กุมารแพทย์	เห็นด้วย (2)	เห็นด้วยอย่างยิ่ง (3)	เห็นด้วย (2)	เห็นด้วยอย่างยิ่ง (3)	ไม่เห็นด้วย (1)	ไม่เห็นด้วย (1)
40	ชาย	อาชีอาชีพอิสระ	ปริญญาตรี	หย่า	2	15,000 - 30,000	ใช่	ใช่	ใช่	พันธุกรรม/ กรรมพันธุ์, ภูมิคุ้มกันของร่างกาย	ไม่ใช่	ใช่	ใช่	ใช่	ใช่	ใช่	ใช่	ใช่	ไม่ใช่	ใช่	ใช่	ใช่	ใช่	ใช่	ไม่ใช่	ไม่ใช่	ไม่ใช่	ไม่ใช่	ไม่ใช่	ไม่ใช่	ใช่	ความรู้สึกหลังทาครีม	พบแพทย์เฉพาะทางโรคผิวหนัง	เห็นด้วย (2)	ไม่เห็นด้วย (1)	ไม่เห็นด้วยอย่างยิ่ง (0)	ไม่เห็นด้วยอย่างยิ่ง (0)	ไม่เห็นด้วยอย่างยิ่ง (0)	ไม่เห็นด้วย (1)
38	หญิง	ไม่ใช่บุคลากรทางการแพทย์ (ไม่ได้ดูแลผู้ป่วย)	ตำ่กว่าปริญญาตรี	แต่งงาน	1	30,000 - 50,000	ไม่ใช่	ใช่	ใช่	แพ้อาหาร, พันธุกรรม/ กรรมพันธุ์, ภูมิคุ้มกันของร่างกาย, ไม่ทราบ	ใช่	ใช่	ใช่	ใช่	ใช่	ใช่	ใช่	ไม่ใช่	ใช่	ไม่ใช่	ใช่	ใช่	ใช่	ใช่	ไม่ใช่	ใช่	ใช่	ใช่	ใช่	ไม่ใช่	ไม่ใช่	ยี่ห้อ	พบแพทย์เฉพาะทางโรคผิวหนัง	เห็นด้วยอย่างยิ่ง (3)	เห็นด้วย (2)	เห็นด้วยอย่างยิ่ง (3)	เห็นด้วยอย่างยิ่ง (3)	เห็นด้วยอย่างยิ่ง (3)	เห็นด้วย (2)
35	ชาย	ไม่ใช่บุคลากรทางการแพทย์ (ไม่ได้ดูแลผู้ป่วย)	ปริญญาตรี	แต่งงาน	2	15,000 - 30,000	ใช่	ใช่	ใช่	แพ้อาหาร, พันธุกรรม/ กรรมพันธุ์, ภูมิคุ้มกันของร่างกาย	ใช่	ใช่	ใช่	ใช่	ใช่	ใช่	ใช่	ไม่ใช่	ใช่	ใช่	ใช่	ใช่	ใช่	ไม่ใช่	ใช่	ใช่	ใช่	ใช่	ใช่	ใช่	ใช่	ความรู้สึกหลังทาครีม	ซื้อยาจากร้านขายยา	เห็นด้วยอย่างยิ่ง (3)	เห็นด้วย (2)	เห็นด้วย (2)	เห็นด้วย (2)	เห็นด้วย (2)	เห็นด้วย (2)
28	หญิง	ไม่ใช่บุคลากรทางการแพทย์ (ไม่ได้ดูแลผู้ป่วย)	ตำ่กว่าปริญญาตรี	แต่งงาน	1	น้อยกว่า 15,000	ไม่ใช่	ใช่	ไม่ใช่	แพ้อาหาร, ภูมิคุ้มกันของร่างกาย	ใช่	ไม่ใช่	ใช่	ใช่	ใช่	ใช่	ใช่	ใช่	ใช่	ใช่	ไม่ใช่	ไม่ใช่	ใช่	ใช่	ไม่ใช่	ใช่	ใช่	ใช่	ใช่	ใช่	ใช่	ยี่ห้อ	ซื้อยาจากร้านขายยา	เห็นด้วย (2)	เห็นด้วย (2)	เห็นด้วย (2)	เห็นด้วย (2)	เห็นด้วย (2)	เห็นด้วย (2)
28	ชาย	ข้าราชการ	ปริญญาตรี	โสด	1	15,000 - 30,000	ไม่ใช่	ใช่	ไม่ใช่	ไม่ทราบ	ใช่	ใช่	ใช่	ไม่ใช่	ใช่	ใช่	ใช่	ใช่	ใช่	ใช่	ใช่	ใช่	ใช่	ใช่	ใช่	ใช่	ใช่	ใช่	ใช่	ใช่	ใช่	ราคา	ซื้อยาจากร้านขายยา	เห็นด้วยอย่างยิ่ง (3)	เห็นด้วยอย่างยิ่ง (3)	เห็นด้วยอย่างยิ่ง (3)	เห็นด้วยอย่างยิ่ง (3)	เห็นด้วยอย่างยิ่ง (3)	เห็นด้วยอย่างยิ่ง (3)
26	หญิง	ไม่ใช่บุคลากรทางการแพทย์ (ไม่ได้ดูแลผู้ป่วย)	ตำ่กว่าปริญญาตรี	แต่งงาน	1	น้อยกว่า 15,000	ไม่ใช่	ใช่	ไม่ใช่	ไม่ทราบ	ไม่ใช่	ไม่ใช่	ไม่ใช่	ไม่ใช่	ไม่ใช่	ไม่ใช่	ไม่ใช่	ไม่ใช่	ไม่ใช่	ไม่ใช่	ไม่ใช่	ไม่ใช่	ไม่ใช่	ไม่ใช่	ไม่ใช่	ใช่	ใช่	ใช่	ใช่	ใช่	ใช่	ความรู้สึกหลังทาครีม	ซื้อครีมออนไลน์	ไม่เห็นด้วย (1)	ไม่เห็นด้วย (1)	เห็นด้วย (2)	ไม่เห็นด้วยอย่างยิ่ง (0)	เห็นด้วย (2)	เห็นด้วย (2)
26	หญิง	ไม่ใช่บุคลากรทางการแพทย์ (ไม่ได้ดูแลผู้ป่วย)	ป.ว.ส.	แต่งงาน	1	15,000 - 30,000	ไม่ใช่	ไม่ใช่	ใช่	ผิวแห้ง, พันธุกรรม/ กรรมพันธุ์, ภูมิคุ้มกันของร่างกาย	ใช่	ใช่	ไม่ใช่	ใช่	ใช่	ใช่	ใช่	ใช่	ไม่ใช่	ใช่	ใช่	ใช่	ใช่	ใช่	ใช่	ไม่ใช่	ใช่	ใช่	ใช่	ใช่	ใช่	ความชุ่มชื้น	พบแพทย์ทั่วไป/ กุมารแพทย์	เห็นด้วย (2)	เห็นด้วยอย่างยิ่ง (3)	เห็นด้วย (2)	เห็นด้วยอย่างยิ่ง (3)	ไม่เห็นด้วย (1)	ไม่เห็นด้วย (1)
40	ชาย	อาชีอาชีพอิสระ	ปริญญาตรี	หย่า	2	15,000 - 30,000	ใช่	ใช่	ใช่	พันธุกรรม/ กรรมพันธุ์, ภูมิคุ้มกันของร่างกาย	ไม่ใช่	ใช่	ใช่	ใช่	ใช่	ใช่	ใช่	ใช่	ไม่ใช่	ใช่	ใช่	ใช่	ใช่	ใช่	ไม่ใช่	ไม่ใช่	ไม่ใช่	ไม่ใช่	ไม่ใช่	ไม่ใช่	ใช่	ความรู้สึกหลังทาครีม	พบแพทย์เฉพาะทางโรคผิวหนัง	เห็นด้วย (2)	ไม่เห็นด้วย (1)	ไม่เห็นด้วยอย่างยิ่ง (0)	ไม่เห็นด้วยอย่างยิ่ง (0)	ไม่เห็นด้วยอย่างยิ่ง (0)	ไม่เห็นด้วย (1)
27	หญิง	ไม่ใช่บุคลากรทางการแพทย์ (ไม่ได้ดูแลผู้ป่วย)	ตำ่กว่าปริญญาตรี	โสด	2	น้อยกว่า 15,000	ไม่ใช่	ไม่ใช่	ไม่ใช่	พันธุกรรม/ กรรมพันธุ์, ภูมิคุ้มกันของร่างกาย	ใช่	ใช่	ใช่	ใช่	ใช่	ใช่	ใช่	ใช่	ใช่	ใช่	ไม่ใช่	ใช่	ไม่ใช่	ใช่	ใช่	ใช่	ใช่	ใช่	ใช่	ใช่	ใช่	ความชุ่มชื้น	พบแพทย์ทั่วไป/ กุมารแพทย์	เห็นด้วย (2)	เห็นด้วย (2)	เห็นด้วย (2)	เห็นด้วย (2)	ไม่เห็นด้วย (1)	ไม่เห็นด้วย (1)
35	หญิง	ค้าขาย	ปริญญาตรี	แต่งงาน	2	15,000 - 30,000	ไม่ใช่	ใช่	ใช่	ผิวแห้ง, แพ้อาหาร	ใช่	ใช่	ใช่	ใช่	ใช่	ใช่	ใช่	ใช่	ไม่ใช่	ใช่	ไม่ใช่	ไม่ใช่	ใช่	ใช่	ใช่	ไม่ใช่	ใช่	ใช่	ใช่	ใช่	ใช่	ความรู้สึกหลังทาครีม	พบแพทย์เฉพาะทางโรคผิวหนัง	ไม่เห็นด้วย (1)	เห็นด้วย (2)	ไม่เห็นด้วย (1)	เห็นด้วย (2)	ไม่เห็นด้วย (1)	เห็นด้วย (2)
35	หญิง	บุคลากรทางการแพทย์ (แพทย์ พยาบาล ทันตแพทย์ บุคลากรทางการแพทย์ที่ต้องดูแลผู้ป่วย)	ปริญญาโท หรือ สูงกว่า	แต่งงาน	1	มากกว่า 100,000	ไม่ใช่	ใช่	ใช่	ผิวแห้ง, แพ้อาหาร, พันธุกรรม/ กรรมพันธุ์, ภูมิคุ้มกันของร่างกาย	ใช่	ใช่	ใช่	ใช่	ใช่	ใช่	ใช่	ใช่	ไม่ใช่	ใช่	ใช่	ใช่	ใช่	ใช่	ใช่	ไม่ใช่	ใช่	ใช่	ใช่	ใช่	ใช่	ราคา	พบแพทย์เฉพาะทางโรคผิวหนัง	เห็นด้วย (2)	เห็นด้วย (2)	เห็นด้วย (2)	เห็นด้วย (2)	เห็นด้วย (2)	เห็นด้วย (2)
28	ชาย	ข้าราชการ	ปริญญาตรี	โสด	2	15,000 - 30,000	ไม่ใช่	ไม่ใช่	ไม่ใช่	ไม่ทราบ	ใช่	ใช่	ใช่	ไม่ใช่	ใช่	ใช่	ใช่	ใช่	ใช่	ใช่	ใช่	ใช่	ใช่	ใช่	ใช่	ใช่	ใช่	ใช่	ใช่	ใช่	ใช่	ราคา	ซื้อยาจากร้านขายยา	เห็นด้วยอย่างยิ่ง (3)	เห็นด้วยอย่างยิ่ง (3)	เห็นด้วยอย่างยิ่ง (3)	เห็นด้วยอย่างยิ่ง (3)	เห็นด้วยอย่างยิ่ง (3)	เห็นด้วยอย่างยิ่ง (3)
29	หญิง	บุคลากรทางการแพทย์ (แพทย์ พยาบาล ทันตแพทย์ บุคลากรทางการแพทย์ที่ต้องดูแลผู้ป่วย)	ตำ่กว่าปริญญาตรี	แต่งงาน	1	15,000 - 30,000	ไม่ใช่	ใช่	ใช่	ผิวแห้ง, แพ้อาหาร, ภูมิคุ้มกันของร่างกาย	ใช่	ใช่	ใช่	ใช่	ใช่	ใช่	ใช่	ใช่	ใช่	ใช่	ใช่	ใช่	ใช่	ใช่	ใช่	ใช่	ใช่	ใช่	ใช่	ใช่	ใช่	ความรู้สึกหลังทาครีม	พบแพทย์เฉพาะทางโรคผิวหนัง	เห็นด้วย (2)	เห็นด้วยอย่างยิ่ง (3)	เห็นด้วย (2)	เห็นด้วย (2)	เห็นด้วย (2)	เห็นด้วย (2)
27	หญิง	ไม่ใช่บุคลากรทางการแพทย์ (ไม่ได้ดูแลผู้ป่วย)	ปริญญาตรี	ไม่ได้สมรส	1	15,000 - 30,000	ใช่	ใช่	ใช่	ผิวแห้ง, แพ้อาหาร	ใช่	ใช่	ใช่	ใช่	ใช่	ไม่ใช่	ใช่	ใช่	ใช่	ใช่	ใช่	ใช่	ใช่	ใช่	ใช่	ใช่	ใช่	ใช่	ใช่	ไม่ใช่	ใช่	ความรู้สึกหลังทาครีม	พบแพทย์ทั่วไป/ กุมารแพทย์	เห็นด้วยอย่างยิ่ง (3)	เห็นด้วยอย่างยิ่ง (3)	เห็นด้วยอย่างยิ่ง (3)	เห็นด้วยอย่างยิ่ง (3)	เห็นด้วยอย่างยิ่ง (3)	เห็นด้วยอย่างยิ่ง (3)
26	หญิง	ไม่ใช่บุคลากรทางการแพทย์ (ไม่ได้ดูแลผู้ป่วย)	ปริญญาตรี	แต่งงาน	1	30,000 - 50,000	ไม่ใช่	ไม่ใช่	ไม่ใช่	แพ้อาหาร, ภูมิคุ้มกันของร่างกาย	ใช่	ไม่ใช่	ไม่ใช่	ใช่	ใช่	ใช่	ใช่	ไม่ใช่	ไม่ใช่	ใช่	ใช่	ไม่ใช่	ใช่	ไม่ใช่	ใช่	ใช่	ใช่	ใช่	ใช่	ใช่	ใช่	ความรู้สึกหลังทาครีม	พบแพทย์เฉพาะทางโรคผิวหนัง	เห็นด้วย (2)	เห็นด้วย (2)	เห็นด้วย (2)	เห็นด้วย (2)	เห็นด้วย (2)	เห็นด้วย (2)
27	หญิง	ไม่ใช่บุคลากรทางการแพทย์ (ไม่ได้ดูแลผู้ป่วย)	ปริญญาตรี	โสด	1	น้อยกว่า 15,000	ไม่ใช่	ไม่ใช่	ไม่ใช่	ไม่ทราบ	ไม่ใช่	ไม่ใช่	ไม่ใช่	ไม่ใช่	ไม่ใช่	ไม่ใช่	ใช่	ไม่ใช่	ไม่ใช่	ไม่ใช่	ไม่ใช่	ไม่ใช่	ใช่	ไม่ใช่	ไม่ใช่	ใช่	ใช่	ใช่	ใช่	ไม่ใช่	ไม่ใช่	ความรู้สึกหลังทาครีม	ซื้อยาจากร้านขายยา	ไม่เห็นด้วยอย่างยิ่ง (0)	ไม่เห็นด้วยอย่างยิ่ง (0)	ไม่เห็นด้วยอย่างยิ่ง (0)	ไม่เห็นด้วยอย่างยิ่ง (0)	ไม่เห็นด้วยอย่างยิ่ง (0)	ไม่เห็นด้วยอย่างยิ่ง (0)
26	หญิง	ไม่ใช่บุคลากรทางการแพทย์ (ไม่ได้ดูแลผู้ป่วย)	ตำ่กว่าปริญญาตรี	แต่งงาน	1	น้อยกว่า 15,000	ไม่ใช่	ไม่ใช่	ไม่ใช่	ไม่ทราบ	ไม่ใช่	ไม่ใช่	ไม่ใช่	ไม่ใช่	ไม่ใช่	ไม่ใช่	ไม่ใช่	ไม่ใช่	ไม่ใช่	ไม่ใช่	ไม่ใช่	ไม่ใช่	ไม่ใช่	ไม่ใช่	ไม่ใช่	ใช่	ใช่	ใช่	ใช่	ใช่	ใช่	ความรู้สึกหลังทาครีม	ซื้อครีมออนไลน์	ไม่เห็นด้วย (1)	ไม่เห็นด้วย (1)	เห็นด้วย (2)	ไม่เห็นด้วยอย่างยิ่ง (0)	เห็นด้วย (2)	เห็นด้วย (2)
26	หญิง	ไม่ใช่บุคลากรทางการแพทย์ (ไม่ได้ดูแลผู้ป่วย)	ป.ว.ส.	แต่งงาน	1	15,000 - 30,000	ไม่ใช่	ไม่ใช่	ใช่	ผิวแห้ง, พันธุกรรม/ กรรมพันธุ์, ภูมิคุ้มกันของร่างกาย	ใช่	ใช่	ไม่ใช่	ใช่	ใช่	ใช่	ใช่	ใช่	ไม่ใช่	ใช่	ใช่	ใช่	ใช่	ใช่	ใช่	ไม่ใช่	ใช่	ใช่	ใช่	ใช่	ใช่	ความชุ่มชื้น	พบแพทย์ทั่วไป/ กุมารแพทย์	เห็นด้วย (2)	เห็นด้วยอย่างยิ่ง (3)	เห็นด้วย (2)	เห็นด้วยอย่างยิ่ง (3)	ไม่เห็นด้วย (1)	ไม่เห็นด้วย (1)
40	ชาย	อาชีอาชีพอิสระ	ปริญญาตรี	หย่า	2	15,000 - 30,000	ใช่	ใช่	ใช่	พันธุกรรม/ กรรมพันธุ์, ภูมิคุ้มกันของร่างกาย	ไม่ใช่	ใช่	ใช่	ใช่	ใช่	ใช่	ใช่	ใช่	ไม่ใช่	ใช่	ใช่	ใช่	ใช่	ใช่	ไม่ใช่	ไม่ใช่	ไม่ใช่	ไม่ใช่	ไม่ใช่	ไม่ใช่	ใช่	ความรู้สึกหลังทาครีม	พบแพทย์เฉพาะทางโรคผิวหนัง	เห็นด้วย (2)	ไม่เห็นด้วย (1)	ไม่เห็นด้วยอย่างยิ่ง (0)	ไม่เห็นด้วยอย่างยิ่ง (0)	ไม่เห็นด้วยอย่างยิ่ง (0)	ไม่เห็นด้วย (1)
27	หญิง	ไม่ใช่บุคลากรทางการแพทย์ (ไม่ได้ดูแลผู้ป่วย)	ปริญญาตรี	โสด	1	น้อยกว่า 15,000	ไม่ใช่	ไม่ใช่	ไม่ใช่	ไม่ทราบ	ไม่ใช่	ไม่ใช่	ไม่ใช่	ไม่ใช่	ไม่ใช่	ไม่ใช่	ใช่	ไม่ใช่	ไม่ใช่	ไม่ใช่	ไม่ใช่	ไม่ใช่	ใช่	ไม่ใช่	ไม่ใช่	ใช่	ใช่	ใช่	ใช่	ไม่ใช่	ไม่ใช่	ความรู้สึกหลังทาครีม	ซื้อยาจากร้านขายยา	ไม่เห็นด้วยอย่างยิ่ง (0)	ไม่เห็นด้วยอย่างยิ่ง (0)	ไม่เห็นด้วยอย่างยิ่ง (0)	ไม่เห็นด้วยอย่างยิ่ง (0)	ไม่เห็นด้วยอย่างยิ่ง (0)	ไม่เห็นด้วยอย่างยิ่ง (0)
26	หญิง	ไม่ใช่บุคลากรทางการแพทย์ (ไม่ได้ดูแลผู้ป่วย)	ตำ่กว่าปริญญาตรี	แต่งงาน	1	น้อยกว่า 15,000	ไม่ใช่	ไม่ใช่	ไม่ใช่	ไม่ทราบ	ไม่ใช่	ไม่ใช่	ไม่ใช่	ไม่ใช่	ไม่ใช่	ไม่ใช่	ไม่ใช่	ไม่ใช่	ไม่ใช่	ไม่ใช่	ไม่ใช่	ไม่ใช่	ไม่ใช่	ไม่ใช่	ไม่ใช่	ใช่	ใช่	ใช่	ใช่	ใช่	ใช่	ความรู้สึกหลังทาครีม	ซื้อครีมออนไลน์	ไม่เห็นด้วย (1)	ไม่เห็นด้วย (1)	เห็นด้วย (2)	ไม่เห็นด้วยอย่างยิ่ง (0)	เห็นด้วย (2)	เห็นด้วย (2)
29	หญิง	บุคลากรทางการแพทย์ (แพทย์ พยาบาล ทันตแพทย์ บุคลากรทางการแพทย์ที่ต้องดูแลผู้ป่วย)	ตำ่กว่าปริญญาตรี	แต่งงาน	1	15,000 - 30,000	ไม่ใช่	ใช่	ใช่	ผิวแห้ง, แพ้อาหาร, ภูมิคุ้มกันของร่างกาย	ใช่	ใช่	ใช่	ใช่	ใช่	ใช่	ใช่	ใช่	ใช่	ใช่	ใช่	ใช่	ใช่	ใช่	ใช่	ใช่	ใช่	ใช่	ใช่	ใช่	ใช่	ความรู้สึกหลังทาครีม	พบแพทย์เฉพาะทางโรคผิวหนัง	เห็นด้วย (2)	เห็นด้วยอย่างยิ่ง (3)	เห็นด้วย (2)	เห็นด้วย (2)	เห็นด้วย (2)	เห็นด้วย (2)
27	หญิง	ไม่ใช่บุคลากรทางการแพทย์ (ไม่ได้ดูแลผู้ป่วย)	ตำ่กว่าปริญญาตรี	โสด	2	น้อยกว่า 15,000	ไม่ใช่	ไม่ใช่	ไม่ใช่	พันธุกรรม/ กรรมพันธุ์, ภูมิคุ้มกันของร่างกาย	ใช่	ใช่	ใช่	ใช่	ใช่	ใช่	ใช่	ใช่	ใช่	ใช่	ไม่ใช่	ใช่	ไม่ใช่	ใช่	ใช่	ใช่	ใช่	ใช่	ใช่	ใช่	ใช่	ความชุ่มชื้น	พบแพทย์ทั่วไป/ กุมารแพทย์	เห็นด้วย (2)	เห็นด้วย (2)	เห็นด้วย (2)	เห็นด้วย (2)	ไม่เห็นด้วย (1)	ไม่เห็นด้วย (1)
35	หญิง	ค้าขาย	ปริญญาตรี	แต่งงาน	2	15,000 - 30,000	ไม่ใช่	ใช่	ใช่	ผิวแห้ง, แพ้อาหาร	ใช่	ใช่	ใช่	ใช่	ใช่	ใช่	ใช่	ใช่	ไม่ใช่	ใช่	ไม่ใช่	ไม่ใช่	ใช่	ใช่	ใช่	ไม่ใช่	ใช่	ใช่	ใช่	ใช่	ใช่	ความรู้สึกหลังทาครีม	พบแพทย์เฉพาะทางโรคผิวหนัง	ไม่เห็นด้วย (1)	เห็นด้วย (2)	ไม่เห็นด้วย (1)	เห็นด้วย (2)	ไม่เห็นด้วย (1)	เห็นด้วย (2)
26	หญิง	ไม่ใช่บุคลากรทางการแพทย์ (ไม่ได้ดูแลผู้ป่วย)	ปริญญาตรี	แต่งงาน	1	30,000 - 50,000	ไม่ใช่	ใช่	ไม่ใช่	แพ้อาหาร, ภูมิคุ้มกันของร่างกาย	ใช่	ไม่ใช่	ไม่ใช่	ใช่	ใช่	ใช่	ใช่	ไม่ใช่	ไม่ใช่	ใช่	ใช่	ไม่ใช่	ใช่	ไม่ใช่	ใช่	ใช่	ใช่	ใช่	ใช่	ใช่	ใช่	ความรู้สึกหลังทาครีม	พบแพทย์เฉพาะทางโรคผิวหนัง	เห็นด้วย (2)	เห็นด้วย (2)	เห็นด้วย (2)	เห็นด้วย (2)	เห็นด้วย (2)	เห็นด้วย (2)
27	หญิง	ไม่ใช่บุคลากรทางการแพทย์ (ไม่ได้ดูแลผู้ป่วย)	ปริญญาตรี	โสด	1	น้อยกว่า 15,000	ไม่ใช่	ใช่	ไม่ใช่	ไม่ทราบ	ไม่ใช่	ไม่ใช่	ไม่ใช่	ไม่ใช่	ไม่ใช่	ไม่ใช่	ใช่	ไม่ใช่	ไม่ใช่	ไม่ใช่	ไม่ใช่	ไม่ใช่	ใช่	ไม่ใช่	ไม่ใช่	ใช่	ใช่	ใช่	ใช่	ไม่ใช่	ไม่ใช่	ความรู้สึกหลังทาครีม	ซื้อยาจากร้านขายยา	ไม่เห็นด้วยอย่างยิ่ง (0)	ไม่เห็นด้วยอย่างยิ่ง (0)	ไม่เห็นด้วยอย่างยิ่ง (0)	ไม่เห็นด้วยอย่างยิ่ง (0)	ไม่เห็นด้วยอย่างยิ่ง (0)	ไม่เห็นด้วยอย่างยิ่ง (0)
26	หญิง	ไม่ใช่บุคลากรทางการแพทย์ (ไม่ได้ดูแลผู้ป่วย)	ตำ่กว่าปริญญาตรี	แต่งงาน	1	น้อยกว่า 15,000	ไม่ใช่	ใช่	ไม่ใช่	ไม่ทราบ	ไม่ใช่	ไม่ใช่	ไม่ใช่	ไม่ใช่	ไม่ใช่	ไม่ใช่	ไม่ใช่	ไม่ใช่	ไม่ใช่	ไม่ใช่	ไม่ใช่	ไม่ใช่	ไม่ใช่	ไม่ใช่	ไม่ใช่	ใช่	ใช่	ใช่	ใช่	ใช่	ใช่	ความรู้สึกหลังทาครีม	ซื้อครีมออนไลน์	ไม่เห็นด้วย (1)	ไม่เห็นด้วย (1)	เห็นด้วย (2)	ไม่เห็นด้วยอย่างยิ่ง (0)	เห็นด้วย (2)	เห็นด้วย (2)
26	หญิง	ไม่ใช่บุคลากรทางการแพทย์ (ไม่ได้ดูแลผู้ป่วย)	ป.ว.ส.	แต่งงาน	1	15,000 - 30,000	ไม่ใช่	ไม่ใช่	ใช่	ผิวแห้ง, พันธุกรรม/ กรรมพันธุ์, ภูมิคุ้มกันของร่างกาย	ใช่	ใช่	ไม่ใช่	ใช่	ใช่	ใช่	ใช่	ใช่	ไม่ใช่	ใช่	ใช่	ใช่	ใช่	ใช่	ใช่	ไม่ใช่	ใช่	ใช่	ใช่	ใช่	ใช่	ความชุ่มชื้น	พบแพทย์ทั่วไป/ กุมารแพทย์	เห็นด้วย (2)	เห็นด้วยอย่างยิ่ง (3)	เห็นด้วย (2)	เห็นด้วยอย่างยิ่ง (3)	ไม่เห็นด้วย (1)	ไม่เห็นด้วย (1)
40	ชาย	อาชีอาชีพอิสระ	ปริญญาตรี	หย่า	2	15,000 - 30,000	ใช่	ใช่	ใช่	พันธุกรรม/ กรรมพันธุ์, ภูมิคุ้มกันของร่างกาย	ไม่ใช่	ใช่	ใช่	ใช่	ใช่	ใช่	ใช่	ใช่	ไม่ใช่	ใช่	ใช่	ใช่	ใช่	ใช่	ไม่ใช่	ไม่ใช่	ไม่ใช่	ไม่ใช่	ไม่ใช่	ไม่ใช่	ใช่	ความรู้สึกหลังทาครีม	พบแพทย์เฉพาะทางโรคผิวหนัง	เห็นด้วย (2)	ไม่เห็นด้วย (1)	ไม่เห็นด้วยอย่างยิ่ง (0)	ไม่เห็นด้วยอย่างยิ่ง (0)	ไม่เห็นด้วยอย่างยิ่ง (0)	ไม่เห็นด้วย (1)
27	หญิง	ไม่ใช่บุคลากรทางการแพทย์ (ไม่ได้ดูแลผู้ป่วย)	ตำ่กว่าปริญญาตรี	โสด	2	น้อยกว่า 15,000	ไม่ใช่	ไม่ใช่	ไม่ใช่	พันธุกรรม/ กรรมพันธุ์, ภูมิคุ้มกันของร่างกาย	ใช่	ใช่	ใช่	ใช่	ใช่	ใช่	ใช่	ใช่	ใช่	ใช่	ไม่ใช่	ใช่	ไม่ใช่	ใช่	ใช่	ใช่	ใช่	ใช่	ใช่	ใช่	ใช่	ความชุ่มชื้น	พบแพทย์ทั่วไป/ กุมารแพทย์	เห็นด้วย (2)	เห็นด้วย (2)	เห็นด้วย (2)	เห็นด้วย (2)	ไม่เห็นด้วย (1)	ไม่เห็นด้วย (1)
35	หญิง	ค้าขาย	ปริญญาตรี	แต่งงาน	2	15,000 - 30,000	ไม่ใช่	ใช่	ใช่	ผิวแห้ง, แพ้อาหาร	ใช่	ใช่	ใช่	ใช่	ใช่	ใช่	ใช่	ใช่	ไม่ใช่	ใช่	ไม่ใช่	ไม่ใช่	ใช่	ใช่	ใช่	ไม่ใช่	ใช่	ใช่	ใช่	ใช่	ใช่	ความรู้สึกหลังทาครีม	พบแพทย์เฉพาะทางโรคผิวหนัง	ไม่เห็นด้วย (1)	เห็นด้วย (2)	ไม่เห็นด้วย (1)	เห็นด้วย (2)	ไม่เห็นด้วย (1)	เห็นด้วย (2)
28	ชาย	ข้าราชการ	ปริญญาตรี	โสด	3	15,000 - 30,000	ไม่ใช่	ไม่ใช่	ไม่ใช่	ไม่ทราบ	ใช่	ใช่	ใช่	ไม่ใช่	ใช่	ใช่	ใช่	ใช่	ใช่	ใช่	ใช่	ใช่	ใช่	ใช่	ใช่	ใช่	ใช่	ใช่	ใช่	ใช่	ใช่	ราคา	ซื้อยาจากร้านขายยา	เห็นด้วยอย่างยิ่ง (3)	เห็นด้วยอย่างยิ่ง (3)	เห็นด้วยอย่างยิ่ง (3)	เห็นด้วยอย่างยิ่ง (3)	เห็นด้วยอย่างยิ่ง (3)	เห็นด้วยอย่างยิ่ง (3)
35	ชาย	ไม่ใช่บุคลากรทางการแพทย์ (ไม่ได้ดูแลผู้ป่วย)	ปริญญาตรี	แต่งงาน	2	15,000 - 30,000	ใช่	ใช่	ใช่	แพ้อาหาร, พันธุกรรม/ กรรมพันธุ์, ภูมิคุ้มกันของร่างกาย	ใช่	ใช่	ใช่	ใช่	ใช่	ใช่	ใช่	ไม่ใช่	ใช่	ใช่	ใช่	ใช่	ใช่	ไม่ใช่	ใช่	ใช่	ใช่	ใช่	ใช่	ใช่	ใช่	ความรู้สึกหลังทาครีม	ซื้อยาจากร้านขายยา	เห็นด้วยอย่างยิ่ง (3)	เห็นด้วย (2)	เห็นด้วย (2)	เห็นด้วย (2)	เห็นด้วย (2)	เห็นด้วย (2)
33	หญิง	ไม่ใช่บุคลากรทางการแพทย์ (ไม่ได้ดูแลผู้ป่วย)	ตำ่กว่าปริญญาตรี	แต่งงาน	1	น้อยกว่า 15,000	ไม่ใช่	ไม่ใช่	ไม่ใช่	แพ้อาหาร, ภูมิคุ้มกันของร่างกาย	ใช่	ไม่ใช่	ใช่	ใช่	ใช่	ใช่	ใช่	ใช่	ใช่	ใช่	ไม่ใช่	ไม่ใช่	ใช่	ใช่	ไม่ใช่	ใช่	ใช่	ใช่	ใช่	ใช่	ใช่	ยี่ห้อ	ซื้อยาจากร้านขายยา	เห็นด้วย (2)	เห็นด้วย (2)	เห็นด้วย (2)	เห็นด้วย (2)	เห็นด้วย (2)	เห็นด้วย (2)
28	ชาย	ข้าราชการ	ปริญญาตรี	โสด	1	15,000 - 30,000	ไม่ใช่	ไม่ใช่	ไม่ใช่	ไม่ทราบ	ใช่	ใช่	ใช่	ไม่ใช่	ใช่	ใช่	ใช่	ใช่	ใช่	ใช่	ใช่	ใช่	ใช่	ใช่	ใช่	ใช่	ใช่	ใช่	ใช่	ใช่	ใช่	ราคา	ซื้อยาจากร้านขายยา	เห็นด้วยอย่างยิ่ง (3)	เห็นด้วยอย่างยิ่ง (3)	เห็นด้วยอย่างยิ่ง (3)	เห็นด้วยอย่างยิ่ง (3)	เห็นด้วยอย่างยิ่ง (3)	เห็นด้วยอย่างยิ่ง (3)
29	หญิง	บุคลากรทางการแพทย์ (แพทย์ พยาบาล ทันตแพทย์ บุคลากรทางการแพทย์ที่ต้องดูแลผู้ป่วย)	ตำ่กว่าปริญญาตรี	แต่งงาน	1	15,000 - 30,000	ไม่ใช่	ใช่	ใช่	ผิวแห้ง, แพ้อาหาร, ภูมิคุ้มกันของร่างกาย	ใช่	ใช่	ใช่	ใช่	ใช่	ใช่	ใช่	ใช่	ใช่	ใช่	ใช่	ใช่	ใช่	ใช่	ใช่	ใช่	ใช่	ใช่	ใช่	ใช่	ใช่	ความรู้สึกหลังทาครีม	พบแพทย์เฉพาะทางโรคผิวหนัง	เห็นด้วย (2)	เห็นด้วยอย่างยิ่ง (3)	เห็นด้วย (2)	เห็นด้วย (2)	เห็นด้วย (2)	เห็นด้วย (2)
27	หญิง	ไม่ใช่บุคลากรทางการแพทย์ (ไม่ได้ดูแลผู้ป่วย)	ปริญญาตรี	ไม่ได้สมรส	1	15,000 - 30,000	ใช่	ใช่	ใช่	ผิวแห้ง, แพ้อาหาร	ใช่	ใช่	ใช่	ใช่	ใช่	ไม่ใช่	ใช่	ใช่	ใช่	ใช่	ใช่	ใช่	ใช่	ใช่	ใช่	ใช่	ใช่	ใช่	ใช่	ไม่ใช่	ใช่	ความรู้สึกหลังทาครีม	พบแพทย์ทั่วไป/ กุมารแพทย์	เห็นด้วยอย่างยิ่ง (3)	เห็นด้วยอย่างยิ่ง (3)	เห็นด้วยอย่างยิ่ง (3)	เห็นด้วยอย่างยิ่ง (3)	เห็นด้วยอย่างยิ่ง (3)	เห็นด้วยอย่างยิ่ง (3)
26	หญิง	ไม่ใช่บุคลากรทางการแพทย์ (ไม่ได้ดูแลผู้ป่วย)	ปริญญาตรี	แต่งงาน	1	30,000 - 50,000	ไม่ใช่	ไม่ใช่	ไม่ใช่	แพ้อาหาร, ภูมิคุ้มกันของร่างกาย	ใช่	ไม่ใช่	ไม่ใช่	ใช่	ใช่	ใช่	ใช่	ไม่ใช่	ไม่ใช่	ใช่	ใช่	ไม่ใช่	ใช่	ไม่ใช่	ใช่	ใช่	ใช่	ใช่	ใช่	ใช่	ใช่	ความรู้สึกหลังทาครีม	พบแพทย์เฉพาะทางโรคผิวหนัง	เห็นด้วย (2)	เห็นด้วย (2)	เห็นด้วย (2)	เห็นด้วย (2)	เห็นด้วย (2)	เห็นด้วย (2)
27	หญิง	ไม่ใช่บุคลากรทางการแพทย์ (ไม่ได้ดูแลผู้ป่วย)	ปริญญาตรี	โสด	1	น้อยกว่า 15,000	ไม่ใช่	ไม่ใช่	ไม่ใช่	ไม่ทราบ	ไม่ใช่	ไม่ใช่	ไม่ใช่	ไม่ใช่	ไม่ใช่	ไม่ใช่	ใช่	ไม่ใช่	ไม่ใช่	ไม่ใช่	ไม่ใช่	ไม่ใช่	ใช่	ไม่ใช่	ไม่ใช่	ใช่	ใช่	ใช่	ใช่	ไม่ใช่	ไม่ใช่	ความรู้สึกหลังทาครีม	ซื้อยาจากร้านขายยา	ไม่เห็นด้วยอย่างยิ่ง (0)	ไม่เห็นด้วยอย่างยิ่ง (0)	ไม่เห็นด้วยอย่างยิ่ง (0)	ไม่เห็นด้วยอย่างยิ่ง (0)	ไม่เห็นด้วยอย่างยิ่ง (0)	ไม่เห็นด้วยอย่างยิ่ง (0)
38	หญิง	ไม่ใช่บุคลากรทางการแพทย์ (ไม่ได้ดูแลผู้ป่วย)	ตำ่กว่าปริญญาตรี	แต่งงาน	1	30,000 - 50,000	ไม่ใช่	ใช่	ใช่	แพ้อาหาร, พันธุกรรม/ กรรมพันธุ์, ภูมิคุ้มกันของร่างกาย, ไม่ทราบ	ใช่	ใช่	ใช่	ใช่	ใช่	ใช่	ใช่	ไม่ใช่	ใช่	ไม่ใช่	ใช่	ใช่	ใช่	ใช่	ไม่ใช่	ใช่	ใช่	ใช่	ใช่	ไม่ใช่	ไม่ใช่	ยี่ห้อ	พบแพทย์เฉพาะทางโรคผิวหนัง	เห็นด้วยอย่างยิ่ง (3)	เห็นด้วย (2)	เห็นด้วยอย่างยิ่ง (3)	เห็นด้วยอย่างยิ่ง (3)	เห็นด้วยอย่างยิ่ง (3)	เห็นด้วย (2)
27	หญิง	ไม่ใช่บุคลากรทางการแพทย์ (ไม่ได้ดูแลผู้ป่วย)	ปริญญาตรี	โสด	1	น้อยกว่า 15,000	ไม่ใช่	ใช่	ไม่ใช่	ไม่ทราบ	ไม่ใช่	ไม่ใช่	ไม่ใช่	ไม่ใช่	ไม่ใช่	ไม่ใช่	ใช่	ไม่ใช่	ไม่ใช่	ไม่ใช่	ไม่ใช่	ไม่ใช่	ใช่	ไม่ใช่	ไม่ใช่	ใช่	ใช่	ใช่	ใช่	ไม่ใช่	ไม่ใช่	ความรู้สึกหลังทาครีม	ซื้อยาจากร้านขายยา	ไม่เห็นด้วยอย่างยิ่ง (0)	ไม่เห็นด้วยอย่างยิ่ง (0)	ไม่เห็นด้วยอย่างยิ่ง (0)	ไม่เห็นด้วยอย่างยิ่ง (0)	ไม่เห็นด้วยอย่างยิ่ง (0)	ไม่เห็นด้วยอย่างยิ่ง (0)
26	หญิง	ไม่ใช่บุคลากรทางการแพทย์ (ไม่ได้ดูแลผู้ป่วย)	ตำ่กว่าปริญญาตรี	แต่งงาน	1	น้อยกว่า 15,000	ไม่ใช่	ใช่	ไม่ใช่	ไม่ทราบ	ไม่ใช่	ไม่ใช่	ไม่ใช่	ไม่ใช่	ไม่ใช่	ไม่ใช่	ไม่ใช่	ไม่ใช่	ไม่ใช่	ไม่ใช่	ไม่ใช่	ไม่ใช่	ไม่ใช่	ไม่ใช่	ไม่ใช่	ใช่	ใช่	ใช่	ใช่	ใช่	ใช่	ความรู้สึกหลังทาครีม	ซื้อครีมออนไลน์	ไม่เห็นด้วย (1)	ไม่เห็นด้วย (1)	เห็นด้วย (2)	ไม่เห็นด้วยอย่างยิ่ง (0)	เห็นด้วย (2)	เห็นด้วย (2)
26	หญิง	ไม่ใช่บุคลากรทางการแพทย์ (ไม่ได้ดูแลผู้ป่วย)	ป.ว.ส.	แต่งงาน	1	15,000 - 30,000	ไม่ใช่	ใช่	ใช่	ผิวแห้ง, พันธุกรรม/ กรรมพันธุ์, ภูมิคุ้มกันของร่างกาย	ใช่	ใช่	ไม่ใช่	ใช่	ใช่	ใช่	ใช่	ใช่	ไม่ใช่	ใช่	ใช่	ใช่	ใช่	ใช่	ใช่	ไม่ใช่	ใช่	ใช่	ใช่	ใช่	ใช่	ความชุ่มชื้น	พบแพทย์ทั่วไป/ กุมารแพทย์	เห็นด้วย (2)	เห็นด้วยอย่างยิ่ง (3)	เห็นด้วย (2)	เห็นด้วยอย่างยิ่ง (3)	ไม่เห็นด้วย (1)	ไม่เห็นด้วย (1)
26	หญิง	ไม่ใช่บุคลากรทางการแพทย์ (ไม่ได้ดูแลผู้ป่วย)	ตำ่กว่าปริญญาตรี	แต่งงาน	1	น้อยกว่า 15,000	ไม่ใช่	ไม่ใช่	ไม่ใช่	ไม่ทราบ	ไม่ใช่	ไม่ใช่	ไม่ใช่	ไม่ใช่	ไม่ใช่	ไม่ใช่	ไม่ใช่	ไม่ใช่	ไม่ใช่	ไม่ใช่	ไม่ใช่	ไม่ใช่	ไม่ใช่	ไม่ใช่	ไม่ใช่	ใช่	ใช่	ใช่	ใช่	ใช่	ใช่	ความรู้สึกหลังทาครีม	ซื้อครีมออนไลน์	ไม่เห็นด้วย (1)	ไม่เห็นด้วย (1)	เห็นด้วย (2)	ไม่เห็นด้วยอย่างยิ่ง (0)	เห็นด้วย (2)	เห็นด้วย (2)
29	หญิง	บุคลากรทางการแพทย์ (แพทย์ พยาบาล ทันตแพทย์ บุคลากรทางการแพทย์ที่ต้องดูแลผู้ป่วย)	ตำ่กว่าปริญญาตรี	แต่งงาน	1	15,000 - 30,000	ไม่ใช่	ใช่	ใช่	ผิวแห้ง, แพ้อาหาร, ภูมิคุ้มกันของร่างกาย	ใช่	ใช่	ใช่	ใช่	ใช่	ใช่	ใช่	ใช่	ใช่	ใช่	ใช่	ใช่	ใช่	ใช่	ใช่	ใช่	ใช่	ใช่	ใช่	ใช่	ใช่	ความรู้สึกหลังทาครีม	พบแพทย์เฉพาะทางโรคผิวหนัง	เห็นด้วย (2)	เห็นด้วยอย่างยิ่ง (3)	เห็นด้วย (2)	เห็นด้วย (2)	เห็นด้วย (2)	เห็นด้วย (2)
27	หญิง	ไม่ใช่บุคลากรทางการแพทย์ (ไม่ได้ดูแลผู้ป่วย)	ตำ่กว่าปริญญาตรี	โสด	2	น้อยกว่า 15,000	ไม่ใช่	ไม่ใช่	ไม่ใช่	พันธุกรรม/ กรรมพันธุ์, ภูมิคุ้มกันของร่างกาย	ใช่	ใช่	ใช่	ใช่	ใช่	ใช่	ใช่	ใช่	ใช่	ใช่	ไม่ใช่	ใช่	ไม่ใช่	ใช่	ใช่	ใช่	ใช่	ใช่	ใช่	ใช่	ใช่	ความชุ่มชื้น	พบแพทย์ทั่วไป/ กุมารแพทย์	เห็นด้วย (2)	เห็นด้วย (2)	เห็นด้วย (2)	เห็นด้วย (2)	ไม่เห็นด้วย (1)	ไม่เห็นด้วย (1)
35	หญิง	ค้าขาย	ปริญญาตรี	แต่งงาน	2	15,000 - 30,000	ไม่ใช่	ใช่	ใช่	ผิวแห้ง, แพ้อาหาร	ใช่	ใช่	ใช่	ใช่	ใช่	ใช่	ใช่	ใช่	ไม่ใช่	ใช่	ไม่ใช่	ไม่ใช่	ใช่	ใช่	ใช่	ไม่ใช่	ใช่	ใช่	ใช่	ใช่	ใช่	ความรู้สึกหลังทาครีม	พบแพทย์เฉพาะทางโรคผิวหนัง	ไม่เห็นด้วย (1)	เห็นด้วย (2)	ไม่เห็นด้วย (1)	เห็นด้วย (2)	ไม่เห็นด้วย (1)	เห็นด้วย (2)
26	หญิง	ไม่ใช่บุคลากรทางการแพทย์ (ไม่ได้ดูแลผู้ป่วย)	ตำ่กว่าปริญญาตรี	แต่งงาน	1	น้อยกว่า 15,000	ไม่ใช่	ไม่ใช่	ไม่ใช่	ไม่ทราบ	ไม่ใช่	ไม่ใช่	ไม่ใช่	ไม่ใช่	ไม่ใช่	ไม่ใช่	ไม่ใช่	ไม่ใช่	ไม่ใช่	ไม่ใช่	ไม่ใช่	ไม่ใช่	ไม่ใช่	ไม่ใช่	ไม่ใช่	ใช่	ใช่	ใช่	ใช่	ใช่	ใช่	ความรู้สึกหลังทาครีม	ซื้อครีมออนไลน์	ไม่เห็นด้วย (1)	ไม่เห็นด้วย (1)	เห็นด้วย (2)	ไม่เห็นด้วยอย่างยิ่ง (0)	เห็นด้วย (2)	เห็นด้วย (2)
26	หญิง	ไม่ใช่บุคลากรทางการแพทย์ (ไม่ได้ดูแลผู้ป่วย)	ป.ว.ส.	แต่งงาน	1	15,000 - 30,000	ไม่ใช่	ไม่ใช่	ใช่	ผิวแห้ง, พันธุกรรม/ กรรมพันธุ์, ภูมิคุ้มกันของร่างกาย	ใช่	ใช่	ไม่ใช่	ใช่	ใช่	ใช่	ใช่	ใช่	ไม่ใช่	ใช่	ใช่	ใช่	ใช่	ใช่	ใช่	ไม่ใช่	ใช่	ใช่	ใช่	ใช่	ใช่	ความชุ่มชื้น	พบแพทย์ทั่วไป/ กุมารแพทย์	เห็นด้วย (2)	เห็นด้วยอย่างยิ่ง (3)	เห็นด้วย (2)	เห็นด้วยอย่างยิ่ง (3)	ไม่เห็นด้วย (1)	ไม่เห็นด้วย (1)
40	ชาย	อาชีอาชีพอิสระ	ปริญญาตรี	หย่า	2	15,000 - 30,000	ใช่	ใช่	ใช่	พันธุกรรม/ กรรมพันธุ์, ภูมิคุ้มกันของร่างกาย	ไม่ใช่	ใช่	ใช่	ใช่	ใช่	ใช่	ใช่	ใช่	ไม่ใช่	ใช่	ใช่	ใช่	ใช่	ใช่	ไม่ใช่	ไม่ใช่	ไม่ใช่	ไม่ใช่	ไม่ใช่	ไม่ใช่	ใช่	ความรู้สึกหลังทาครีม	พบแพทย์เฉพาะทางโรคผิวหนัง	เห็นด้วย (2)	ไม่เห็นด้วย (1)	ไม่เห็นด้วยอย่างยิ่ง (0)	ไม่เห็นด้วยอย่างยิ่ง (0)	ไม่เห็นด้วยอย่างยิ่ง (0)	ไม่เห็นด้วย (1)
27	หญิง	ไม่ใช่บุคลากรทางการแพทย์ (ไม่ได้ดูแลผู้ป่วย)	ตำ่กว่าปริญญาตรี	โสด	2	น้อยกว่า 15,000	ไม่ใช่	ไม่ใช่	ไม่ใช่	พันธุกรรม/ กรรมพันธุ์, ภูมิคุ้มกันของร่างกาย	ใช่	ใช่	ใช่	ใช่	ใช่	ใช่	ใช่	ใช่	ใช่	ใช่	ไม่ใช่	ใช่	ไม่ใช่	ใช่	ใช่	ใช่	ใช่	ใช่	ใช่	ใช่	ใช่	ความชุ่มชื้น	พบแพทย์ทั่วไป/ กุมารแพทย์	เห็นด้วย (2)	เห็นด้วย (2)	เห็นด้วย (2)	เห็นด้วย (2)	ไม่เห็นด้วย (1)	ไม่เห็นด้วย (1)
35	หญิง	ค้าขาย	ปริญญาตรี	แต่งงาน	2	15,000 - 30,000	ไม่ใช่	ใช่	ใช่	ผิวแห้ง, แพ้อาหาร	ใช่	ใช่	ใช่	ใช่	ใช่	ใช่	ใช่	ใช่	ไม่ใช่	ใช่	ไม่ใช่	ไม่ใช่	ใช่	ใช่	ใช่	ไม่ใช่	ใช่	ใช่	ใช่	ใช่	ใช่	ความรู้สึกหลังทาครีม	พบแพทย์เฉพาะทางโรคผิวหนัง	ไม่เห็นด้วย (1)	เห็นด้วย (2)	ไม่เห็นด้วย (1)	เห็นด้วย (2)	ไม่เห็นด้วย (1)	เห็นด้วย (2)
35	หญิง	บุคลากรทางการแพทย์ (แพทย์ พยาบาล ทันตแพทย์ บุคลากรทางการแพทย์ที่ต้องดูแลผู้ป่วย)	ปริญญาโท หรือ สูงกว่า	แต่งงาน	1	มากกว่า 100,000	ไม่ใช่	ใช่	ใช่	ผิวแห้ง, แพ้อาหาร, พันธุกรรม/ กรรมพันธุ์, ภูมิคุ้มกันของร่างกาย	ใช่	ใช่	ใช่	ใช่	ใช่	ใช่	ใช่	ใช่	ไม่ใช่	ใช่	ใช่	ใช่	ใช่	ใช่	ใช่	ไม่ใช่	ใช่	ใช่	ใช่	ใช่	ใช่	ราคา	พบแพทย์เฉพาะทางโรคผิวหนัง	เห็นด้วย (2)	เห็นด้วย (2)	เห็นด้วย (2)	เห็นด้วย (2)	เห็นด้วย (2)	เห็นด้วย (2)
28	ชาย	ข้าราชการ	ปริญญาตรี	โสด	2	15,000 - 30,000	ไม่ใช่	ใช่	ไม่ใช่	ไม่ทราบ	ใช่	ใช่	ใช่	ไม่ใช่	ใช่	ใช่	ใช่	ใช่	ใช่	ใช่	ใช่	ใช่	ใช่	ใช่	ใช่	ใช่	ใช่	ใช่	ใช่	ใช่	ใช่	ราคา	ซื้อยาจากร้านขายยา	เห็นด้วยอย่างยิ่ง (3)	เห็นด้วยอย่างยิ่ง (3)	เห็นด้วยอย่างยิ่ง (3)	เห็นด้วยอย่างยิ่ง (3)	เห็นด้วยอย่างยิ่ง (3)	เห็นด้วยอย่างยิ่ง (3)
26	หญิง	ไม่ใช่บุคลากรทางการแพทย์ (ไม่ได้ดูแลผู้ป่วย)	ตำ่กว่าปริญญาตรี	แต่งงาน	1	น้อยกว่า 15,000	ไม่ใช่	ใช่	ไม่ใช่	ไม่ทราบ	ไม่ใช่	ไม่ใช่	ไม่ใช่	ไม่ใช่	ไม่ใช่	ไม่ใช่	ไม่ใช่	ไม่ใช่	ไม่ใช่	ไม่ใช่	ไม่ใช่	ไม่ใช่	ไม่ใช่	ไม่ใช่	ไม่ใช่	ใช่	ใช่	ใช่	ใช่	ใช่	ใช่	ความรู้สึกหลังทาครีม	ซื้อครีมออนไลน์	ไม่เห็นด้วย (1)	ไม่เห็นด้วย (1)	เห็นด้วย (2)	ไม่เห็นด้วยอย่างยิ่ง (0)	เห็นด้วย (2)	เห็นด้วย (2)
26	หญิง	ไม่ใช่บุคลากรทางการแพทย์ (ไม่ได้ดูแลผู้ป่วย)	ป.ว.ส.	แต่งงาน	1	15,000 - 30,000	ไม่ใช่	ใช่	ใช่	ผิวแห้ง, พันธุกรรม/ กรรมพันธุ์, ภูมิคุ้มกันของร่างกาย	ใช่	ใช่	ไม่ใช่	ใช่	ใช่	ใช่	ใช่	ใช่	ไม่ใช่	ใช่	ใช่	ใช่	ใช่	ใช่	ใช่	ไม่ใช่	ใช่	ใช่	ใช่	ใช่	ใช่	ความชุ่มชื้น	พบแพทย์ทั่วไป/ กุมารแพทย์	เห็นด้วย (2)	เห็นด้วยอย่างยิ่ง (3)	เห็นด้วย (2)	เห็นด้วยอย่างยิ่ง (3)	ไม่เห็นด้วย (1)	ไม่เห็นด้วย (1)
26	หญิง	ไม่ใช่บุคลากรทางการแพทย์ (ไม่ได้ดูแลผู้ป่วย)	ตำ่กว่าปริญญาตรี	แต่งงาน	1	น้อยกว่า 15,000	ไม่ใช่	ไม่ใช่	ไม่ใช่	ไม่ทราบ	ไม่ใช่	ไม่ใช่	ไม่ใช่	ไม่ใช่	ไม่ใช่	ไม่ใช่	ไม่ใช่	ไม่ใช่	ไม่ใช่	ไม่ใช่	ไม่ใช่	ไม่ใช่	ไม่ใช่	ไม่ใช่	ไม่ใช่	ใช่	ใช่	ใช่	ใช่	ใช่	ใช่	ความรู้สึกหลังทาครีม	ซื้อครีมออนไลน์	ไม่เห็นด้วย (1)	ไม่เห็นด้วย (1)	เห็นด้วย (2)	ไม่เห็นด้วยอย่างยิ่ง (0)	เห็นด้วย (2)	เห็นด้วย (2)
26	หญิง	ไม่ใช่บุคลากรทางการแพทย์ (ไม่ได้ดูแลผู้ป่วย)	ป.ว.ส.	แต่งงาน	1	15,000 - 30,000	ไม่ใช่	ไม่ใช่	ใช่	ผิวแห้ง, พันธุกรรม/ กรรมพันธุ์, ภูมิคุ้มกันของร่างกาย	ใช่	ใช่	ไม่ใช่	ใช่	ใช่	ใช่	ใช่	ใช่	ไม่ใช่	ใช่	ใช่	ใช่	ใช่	ใช่	ใช่	ไม่ใช่	ใช่	ใช่	ใช่	ใช่	ใช่	ความชุ่มชื้น	พบแพทย์ทั่วไป/ กุมารแพทย์	เห็นด้วย (2)	เห็นด้วยอย่างยิ่ง (3)	เห็นด้วย (2)	เห็นด้วยอย่างยิ่ง (3)	ไม่เห็นด้วย (1)	ไม่เห็นด้วย (1)
26	หญิง	ไม่ใช่บุคลากรทางการแพทย์ (ไม่ได้ดูแลผู้ป่วย)	ตำ่กว่าปริญญาตรี	แต่งงาน	1	น้อยกว่า 15,000	ไม่ใช่	ไม่ใช่	ไม่ใช่	ไม่ทราบ	ไม่ใช่	ไม่ใช่	ไม่ใช่	ไม่ใช่	ไม่ใช่	ไม่ใช่	ไม่ใช่	ไม่ใช่	ไม่ใช่	ไม่ใช่	ไม่ใช่	ไม่ใช่	ไม่ใช่	ไม่ใช่	ไม่ใช่	ใช่	ใช่	ใช่	ใช่	ใช่	ใช่	ความรู้สึกหลังทาครีม	ซื้อครีมออนไลน์	ไม่เห็นด้วย (1)	ไม่เห็นด้วย (1)	เห็นด้วย (2)	ไม่เห็นด้วยอย่างยิ่ง (0)	เห็นด้วย (2)	เห็นด้วย (2)
29	หญิง	บุคลากรทางการแพทย์ (แพทย์ พยาบาล ทันตแพทย์ บุคลากรทางการแพทย์ที่ต้องดูแลผู้ป่วย)	ตำ่กว่าปริญญาตรี	แต่งงาน	1	15,000 - 30,000	ไม่ใช่	ใช่	ใช่	ผิวแห้ง, แพ้อาหาร, ภูมิคุ้มกันของร่างกาย	ใช่	ใช่	ใช่	ใช่	ใช่	ใช่	ใช่	ใช่	ใช่	ใช่	ใช่	ใช่	ใช่	ใช่	ใช่	ใช่	ใช่	ใช่	ใช่	ใช่	ใช่	ความรู้สึกหลังทาครีม	พบแพทย์เฉพาะทางโรคผิวหนัง	เห็นด้วย (2)	เห็นด้วยอย่างยิ่ง (3)	เห็นด้วย (2)	เห็นด้วย (2)	เห็นด้วย (2)	เห็นด้วย (2)
28	ชาย	ข้าราชการ	ปริญญาตรี	โสด	2	15,000 - 30,000	ไม่ใช่	ใช่	ไม่ใช่	ไม่ทราบ	ใช่	ใช่	ใช่	ไม่ใช่	ใช่	ใช่	ใช่	ใช่	ใช่	ใช่	ใช่	ใช่	ใช่	ใช่	ใช่	ใช่	ใช่	ใช่	ใช่	ใช่	ใช่	ราคา	ซื้อยาจากร้านขายยา	เห็นด้วยอย่างยิ่ง (3)	เห็นด้วยอย่างยิ่ง (3)	เห็นด้วยอย่างยิ่ง (3)	เห็นด้วยอย่างยิ่ง (3)	เห็นด้วยอย่างยิ่ง (3)	เห็นด้วยอย่างยิ่ง (3)
26	หญิง	ไม่ใช่บุคลากรทางการแพทย์ (ไม่ได้ดูแลผู้ป่วย)	ตำ่กว่าปริญญาตรี	แต่งงาน	1	น้อยกว่า 15,000	ไม่ใช่	ใช่	ไม่ใช่	ไม่ทราบ	ไม่ใช่	ไม่ใช่	ไม่ใช่	ไม่ใช่	ไม่ใช่	ไม่ใช่	ไม่ใช่	ไม่ใช่	ไม่ใช่	ไม่ใช่	ไม่ใช่	ไม่ใช่	ไม่ใช่	ไม่ใช่	ไม่ใช่	ใช่	ใช่	ใช่	ใช่	ใช่	ใช่	ความรู้สึกหลังทาครีม	ซื้อครีมออนไลน์	ไม่เห็นด้วย (1)	ไม่เห็นด้วย (1)	เห็นด้วย (2)	ไม่เห็นด้วยอย่างยิ่ง (0)	เห็นด้วย (2)	เห็นด้วย (2)
26	หญิง	ไม่ใช่บุคลากรทางการแพทย์ (ไม่ได้ดูแลผู้ป่วย)	ตำ่กว่าปริญญาตรี	แต่งงาน	1	น้อยกว่า 15,000	ไม่ใช่	ใช่	ไม่ใช่	ไม่ทราบ	ไม่ใช่	ไม่ใช่	ไม่ใช่	ไม่ใช่	ไม่ใช่	ไม่ใช่	ไม่ใช่	ไม่ใช่	ไม่ใช่	ไม่ใช่	ไม่ใช่	ไม่ใช่	ไม่ใช่	ไม่ใช่	ไม่ใช่	ใช่	ใช่	ใช่	ใช่	ใช่	ใช่	ความรู้สึกหลังทาครีม	ซื้อครีมออนไลน์	ไม่เห็นด้วย (1)	ไม่เห็นด้วย (1)	เห็นด้วย (2)	ไม่เห็นด้วยอย่างยิ่ง (0)	เห็นด้วย (2)	เห็นด้วย (2)
26	หญิง	ไม่ใช่บุคลากรทางการแพทย์ (ไม่ได้ดูแลผู้ป่วย)	ป.ว.ส.	แต่งงาน	1	15,000 - 30,000	ไม่ใช่	ใช่	ใช่	ผิวแห้ง, พันธุกรรม/ กรรมพันธุ์, ภูมิคุ้มกันของร่างกาย	ใช่	ใช่	ไม่ใช่	ใช่	ใช่	ใช่	ใช่	ใช่	ไม่ใช่	ใช่	ใช่	ใช่	ใช่	ใช่	ใช่	ไม่ใช่	ใช่	ใช่	ใช่	ใช่	ใช่	ความชุ่มชื้น	พบแพทย์ทั่วไป/ กุมารแพทย์	เห็นด้วย (2)	เห็นด้วยอย่างยิ่ง (3)	เห็นด้วย (2)	เห็นด้วยอย่างยิ่ง (3)	ไม่เห็นด้วย (1)	ไม่เห็นด้วย (1)
40	ชาย	อาชีอาชีพอิสระ	ปริญญาตรี	หย่า	2	15,000 - 30,000	ใช่	ใช่	ใช่	พันธุกรรม/ กรรมพันธุ์, ภูมิคุ้มกันของร่างกาย	ไม่ใช่	ใช่	ใช่	ใช่	ใช่	ใช่	ใช่	ใช่	ไม่ใช่	ใช่	ใช่	ใช่	ใช่	ใช่	ไม่ใช่	ไม่ใช่	ไม่ใช่	ไม่ใช่	ไม่ใช่	ไม่ใช่	ใช่	ความรู้สึกหลังทาครีม	พบแพทย์เฉพาะทางโรคผิวหนัง	เห็นด้วย (2)	ไม่เห็นด้วย (1)	ไม่เห็นด้วยอย่างยิ่ง (0)	ไม่เห็นด้วยอย่างยิ่ง (0)	ไม่เห็นด้วยอย่างยิ่ง (0)	ไม่เห็นด้วย (1)
27	หญิง	ไม่ใช่บุคลากรทางการแพทย์ (ไม่ได้ดูแลผู้ป่วย)	ตำ่กว่าปริญญาตรี	โสด	2	น้อยกว่า 15,000	ไม่ใช่	ใช่	ไม่ใช่	พันธุกรรม/ กรรมพันธุ์, ภูมิคุ้มกันของร่างกาย	ใช่	ใช่	ใช่	ใช่	ใช่	ใช่	ใช่	ใช่	ใช่	ใช่	ไม่ใช่	ใช่	ไม่ใช่	ใช่	ใช่	ใช่	ใช่	ใช่	ใช่	ใช่	ใช่	ความชุ่มชื้น	พบแพทย์ทั่วไป/ กุมารแพทย์	เห็นด้วย (2)	เห็นด้วย (2)	เห็นด้วย (2)	เห็นด้วย (2)	ไม่เห็นด้วย (1)	ไม่เห็นด้วย (1)
28	ชาย	ข้าราชการ	ปริญญาตรี	โสด	2	15,000 - 30,000	ไม่ใช่	ใช่	ไม่ใช่	ไม่ทราบ	ใช่	ใช่	ใช่	ไม่ใช่	ใช่	ใช่	ใช่	ใช่	ใช่	ใช่	ใช่	ใช่	ใช่	ใช่	ใช่	ใช่	ใช่	ใช่	ใช่	ใช่	ใช่	ราคา	ซื้อยาจากร้านขายยา	เห็นด้วยอย่างยิ่ง (3)	เห็นด้วยอย่างยิ่ง (3)	เห็นด้วยอย่างยิ่ง (3)	เห็นด้วยอย่างยิ่ง (3)	เห็นด้วยอย่างยิ่ง (3)	เห็นด้วยอย่างยิ่ง (3)
29	หญิง	บุคลากรทางการแพทย์ (แพทย์ พยาบาล ทันตแพทย์ บุคลากรทางการแพทย์ที่ต้องดูแลผู้ป่วย)	ตำ่กว่าปริญญาตรี	แต่งงาน	1	15,000 - 30,000	ไม่ใช่	ใช่	ใช่	ผิวแห้ง, แพ้อาหาร, ภูมิคุ้มกันของร่างกาย	ใช่	ใช่	ใช่	ใช่	ใช่	ใช่	ใช่	ใช่	ใช่	ใช่	ใช่	ใช่	ใช่	ใช่	ใช่	ใช่	ใช่	ใช่	ใช่	ใช่	ใช่	ความรู้สึกหลังทาครีม	พบแพทย์เฉพาะทางโรคผิวหนัง	เห็นด้วย (2)	เห็นด้วยอย่างยิ่ง (3)	เห็นด้วย (2)	เห็นด้วย (2)	เห็นด้วย (2)	เห็นด้วย (2)
27	หญิง	ไม่ใช่บุคลากรทางการแพทย์ (ไม่ได้ดูแลผู้ป่วย)	ปริญญาตรี	ไม่ได้สมรส	1	15,000 - 30,000	ใช่	ใช่	ใช่	ผิวแห้ง, แพ้อาหาร	ใช่	ใช่	ใช่	ใช่	ใช่	ไม่ใช่	ใช่	ใช่	ใช่	ใช่	ใช่	ใช่	ใช่	ใช่	ใช่	ใช่	ใช่	ใช่	ใช่	ไม่ใช่	ใช่	ความรู้สึกหลังทาครีม	พบแพทย์ทั่วไป/ กุมารแพทย์	เห็นด้วยอย่างยิ่ง (3)	เห็นด้วยอย่างยิ่ง (3)	เห็นด้วยอย่างยิ่ง (3)	เห็นด้วยอย่างยิ่ง (3)	เห็นด้วยอย่างยิ่ง (3)	เห็นด้วยอย่างยิ่ง (3)
26	หญิง	ไม่ใช่บุคลากรทางการแพทย์ (ไม่ได้ดูแลผู้ป่วย)	ปริญญาตรี	แต่งงาน	1	30,000 - 50,000	ไม่ใช่	ใช่	ไม่ใช่	แพ้อาหาร, ภูมิคุ้มกันของร่างกาย	ใช่	ไม่ใช่	ไม่ใช่	ใช่	ใช่	ใช่	ใช่	ไม่ใช่	ไม่ใช่	ใช่	ใช่	ไม่ใช่	ใช่	ไม่ใช่	ใช่	ใช่	ใช่	ใช่	ใช่	ใช่	ใช่	ความรู้สึกหลังทาครีม	พบแพทย์เฉพาะทางโรคผิวหนัง	เห็นด้วย (2)	เห็นด้วย (2)	เห็นด้วย (2)	เห็นด้วย (2)	เห็นด้วย (2)	เห็นด้วย (2)
27	หญิง	ไม่ใช่บุคลากรทางการแพทย์ (ไม่ได้ดูแลผู้ป่วย)	ปริญญาตรี	โสด	1	น้อยกว่า 15,000	ไม่ใช่	ใช่	ไม่ใช่	ไม่ทราบ	ไม่ใช่	ไม่ใช่	ไม่ใช่	ไม่ใช่	ไม่ใช่	ไม่ใช่	ใช่	ไม่ใช่	ไม่ใช่	ไม่ใช่	ไม่ใช่	ไม่ใช่	ใช่	ไม่ใช่	ไม่ใช่	ใช่	ใช่	ใช่	ใช่	ไม่ใช่	ไม่ใช่	ความรู้สึกหลังทาครีม	ซื้อยาจากร้านขายยา	ไม่เห็นด้วยอย่างยิ่ง (0)	ไม่เห็นด้วยอย่างยิ่ง (0)	ไม่เห็นด้วยอย่างยิ่ง (0)	ไม่เห็นด้วยอย่างยิ่ง (0)	ไม่เห็นด้วยอย่างยิ่ง (0)	ไม่เห็นด้วยอย่างยิ่ง (0)
26	หญิง	ไม่ใช่บุคลากรทางการแพทย์ (ไม่ได้ดูแลผู้ป่วย)	ตำ่กว่าปริญญาตรี	แต่งงาน	1	น้อยกว่า 15,000	ไม่ใช่	ใช่	ไม่ใช่	ไม่ทราบ	ไม่ใช่	ไม่ใช่	ไม่ใช่	ไม่ใช่	ไม่ใช่	ไม่ใช่	ไม่ใช่	ไม่ใช่	ไม่ใช่	ไม่ใช่	ไม่ใช่	ไม่ใช่	ไม่ใช่	ไม่ใช่	ไม่ใช่	ใช่	ใช่	ใช่	ใช่	ใช่	ใช่	ความรู้สึกหลังทาครีม	ซื้อครีมออนไลน์	ไม่เห็นด้วย (1)	ไม่เห็นด้วย (1)	เห็นด้วย (2)	ไม่เห็นด้วยอย่างยิ่ง (0)	เห็นด้วย (2)	เห็นด้วย (2)
28	ชาย	ข้าราชการ	ปริญญาตรี	โสด	2	15,000 - 30,000	ไม่ใช่	ไม่ใช่	ไม่ใช่	ไม่ทราบ	ใช่	ใช่	ใช่	ไม่ใช่	ใช่	ใช่	ใช่	ใช่	ใช่	ใช่	ใช่	ใช่	ใช่	ใช่	ใช่	ใช่	ใช่	ใช่	ใช่	ใช่	ใช่	ราคา	ซื้อยาจากร้านขายยา	เห็นด้วยอย่างยิ่ง (3)	เห็นด้วยอย่างยิ่ง (3)	เห็นด้วยอย่างยิ่ง (3)	เห็นด้วยอย่างยิ่ง (3)	เห็นด้วยอย่างยิ่ง (3)	เห็นด้วยอย่างยิ่ง (3)
29	หญิง	บุคลากรทางการแพทย์ (แพทย์ พยาบาล ทันตแพทย์ บุคลากรทางการแพทย์ที่ต้องดูแลผู้ป่วย)	ตำ่กว่าปริญญาตรี	แต่งงาน	1	15,000 - 30,000	ไม่ใช่	ใช่	ใช่	ผิวแห้ง, แพ้อาหาร, ภูมิคุ้มกันของร่างกาย	ใช่	ใช่	ใช่	ใช่	ใช่	ใช่	ใช่	ใช่	ใช่	ใช่	ใช่	ใช่	ใช่	ใช่	ใช่	ใช่	ใช่	ใช่	ใช่	ใช่	ใช่	ความรู้สึกหลังทาครีม	พบแพทย์เฉพาะทางโรคผิวหนัง	เห็นด้วย (2)	เห็นด้วยอย่างยิ่ง (3)	เห็นด้วย (2)	เห็นด้วย (2)	เห็นด้วย (2)	เห็นด้วย (2)
27	หญิง	ไม่ใช่บุคลากรทางการแพทย์ (ไม่ได้ดูแลผู้ป่วย)	ปริญญาตรี	ไม่ได้สมรส	1	15,000 - 30,000	ใช่	ใช่	ใช่	ผิวแห้ง, แพ้อาหาร	ใช่	ใช่	ใช่	ใช่	ใช่	ไม่ใช่	ใช่	ใช่	ใช่	ใช่	ใช่	ใช่	ใช่	ใช่	ใช่	ใช่	ใช่	ใช่	ใช่	ไม่ใช่	ใช่	ความรู้สึกหลังทาครีม	พบแพทย์ทั่วไป/ กุมารแพทย์	เห็นด้วยอย่างยิ่ง (3)	เห็นด้วยอย่างยิ่ง (3)	เห็นด้วยอย่างยิ่ง (3)	เห็นด้วยอย่างยิ่ง (3)	เห็นด้วยอย่างยิ่ง (3)	เห็นด้วยอย่างยิ่ง (3)
26	หญิง	ไม่ใช่บุคลากรทางการแพทย์ (ไม่ได้ดูแลผู้ป่วย)	ปริญญาตรี	แต่งงาน	1	30,000 - 50,000	ไม่ใช่	ใช่	ไม่ใช่	แพ้อาหาร, ภูมิคุ้มกันของร่างกาย	ใช่	ไม่ใช่	ไม่ใช่	ใช่	ใช่	ใช่	ใช่	ไม่ใช่	ไม่ใช่	ใช่	ใช่	ไม่ใช่	ใช่	ไม่ใช่	ใช่	ใช่	ใช่	ใช่	ใช่	ใช่	ใช่	ความรู้สึกหลังทาครีม	พบแพทย์เฉพาะทางโรคผิวหนัง	เห็นด้วย (2)	เห็นด้วย (2)	เห็นด้วย (2)	เห็นด้วย (2)	เห็นด้วย (2)	เห็นด้วย (2)
27	หญิง	ไม่ใช่บุคลากรทางการแพทย์ (ไม่ได้ดูแลผู้ป่วย)	ปริญญาตรี	โสด	1	น้อยกว่า 15,000	ไม่ใช่	ใช่	ไม่ใช่	ไม่ทราบ	ไม่ใช่	ไม่ใช่	ไม่ใช่	ไม่ใช่	ไม่ใช่	ไม่ใช่	ใช่	ไม่ใช่	ไม่ใช่	ไม่ใช่	ไม่ใช่	ไม่ใช่	ใช่	ไม่ใช่	ไม่ใช่	ใช่	ใช่	ใช่	ใช่	ไม่ใช่	ไม่ใช่	ความรู้สึกหลังทาครีม	ซื้อยาจากร้านขายยา	ไม่เห็นด้วยอย่างยิ่ง (0)	ไม่เห็นด้วยอย่างยิ่ง (0)	ไม่เห็นด้วยอย่างยิ่ง (0)	ไม่เห็นด้วยอย่างยิ่ง (0)	ไม่เห็นด้วยอย่างยิ่ง (0)	ไม่เห็นด้วยอย่างยิ่ง (0)
26	หญิง	ไม่ใช่บุคลากรทางการแพทย์ (ไม่ได้ดูแลผู้ป่วย)	ตำ่กว่าปริญญาตรี	แต่งงาน	1	น้อยกว่า 15,000	ไม่ใช่	ใช่	ไม่ใช่	ไม่ทราบ	ไม่ใช่	ไม่ใช่	ไม่ใช่	ไม่ใช่	ไม่ใช่	ไม่ใช่	ไม่ใช่	ไม่ใช่	ไม่ใช่	ไม่ใช่	ไม่ใช่	ไม่ใช่	ไม่ใช่	ไม่ใช่	ไม่ใช่	ใช่	ใช่	ใช่	ใช่	ใช่	ใช่	ความรู้สึกหลังทาครีม	ซื้อครีมออนไลน์	ไม่เห็นด้วย (1)	ไม่เห็นด้วย (1)	เห็นด้วย (2)	ไม่เห็นด้วยอย่างยิ่ง (0)	เห็นด้วย (2)	เห็นด้วย (2)
26	หญิง	ไม่ใช่บุคลากรทางการแพทย์ (ไม่ได้ดูแลผู้ป่วย)	ตำ่กว่าปริญญาตรี	แต่งงาน	1	น้อยกว่า 15,000	ไม่ใช่	ไม่ใช่	ไม่ใช่	ไม่ทราบ	ไม่ใช่	ไม่ใช่	ไม่ใช่	ไม่ใช่	ไม่ใช่	ไม่ใช่	ไม่ใช่	ไม่ใช่	ไม่ใช่	ไม่ใช่	ไม่ใช่	ไม่ใช่	ไม่ใช่	ไม่ใช่	ไม่ใช่	ใช่	ใช่	ใช่	ใช่	ใช่	ใช่	ความรู้สึกหลังทาครีม	ซื้อครีมออนไลน์	ไม่เห็นด้วย (1)	ไม่เห็นด้วย (1)	เห็นด้วย (2)	ไม่เห็นด้วยอย่างยิ่ง (0)	เห็นด้วย (2)	เห็นด้วย (2)
26	หญิง	ไม่ใช่บุคลากรทางการแพทย์ (ไม่ได้ดูแลผู้ป่วย)	ป.ว.ส.	แต่งงาน	1	15,000 - 30,000	ไม่ใช่	ใช่	ใช่	ผิวแห้ง, พันธุกรรม/ กรรมพันธุ์, ภูมิคุ้มกันของร่างกาย	ใช่	ใช่	ไม่ใช่	ใช่	ใช่	ใช่	ใช่	ใช่	ไม่ใช่	ใช่	ใช่	ใช่	ใช่	ใช่	ใช่	ไม่ใช่	ใช่	ใช่	ใช่	ใช่	ใช่	ความชุ่มชื้น	พบแพทย์ทั่วไป/ กุมารแพทย์	เห็นด้วย (2)	เห็นด้วยอย่างยิ่ง (3)	เห็นด้วย (2)	เห็นด้วยอย่างยิ่ง (3)	ไม่เห็นด้วย (1)	ไม่เห็นด้วย (1)
40	ชาย	อาชีอาชีพอิสระ	ปริญญาตรี	หย่า	2	15,000 - 30,000	ใช่	ใช่	ใช่	พันธุกรรม/ กรรมพันธุ์, ภูมิคุ้มกันของร่างกาย	ไม่ใช่	ใช่	ใช่	ใช่	ใช่	ใช่	ใช่	ใช่	ไม่ใช่	ใช่	ใช่	ใช่	ใช่	ใช่	ไม่ใช่	ไม่ใช่	ไม่ใช่	ไม่ใช่	ไม่ใช่	ไม่ใช่	ใช่	ความรู้สึกหลังทาครีม	พบแพทย์เฉพาะทางโรคผิวหนัง	เห็นด้วย (2)	ไม่เห็นด้วย (1)	ไม่เห็นด้วยอย่างยิ่ง (0)	ไม่เห็นด้วยอย่างยิ่ง (0)	ไม่เห็นด้วยอย่างยิ่ง (0)	ไม่เห็นด้วย (1)
28	ชาย	ข้าราชการ	ปริญญาตรี	โสด	1	15,000 - 30,000	ไม่ใช่	ใช่	ไม่ใช่	ไม่ทราบ	ใช่	ใช่	ใช่	ไม่ใช่	ใช่	ใช่	ใช่	ใช่	ใช่	ใช่	ใช่	ใช่	ใช่	ใช่	ใช่	ใช่	ใช่	ใช่	ใช่	ใช่	ใช่	ราคา	ซื้อยาจากร้านขายยา	เห็นด้วยอย่างยิ่ง (3)	เห็นด้วยอย่างยิ่ง (3)	เห็นด้วยอย่างยิ่ง (3)	เห็นด้วยอย่างยิ่ง (3)	เห็นด้วยอย่างยิ่ง (3)	เห็นด้วยอย่างยิ่ง (3)
26	หญิง	ไม่ใช่บุคลากรทางการแพทย์ (ไม่ได้ดูแลผู้ป่วย)	ตำ่กว่าปริญญาตรี	แต่งงาน	1	น้อยกว่า 15,000	ไม่ใช่	ไม่ใช่	ไม่ใช่	ไม่ทราบ	ไม่ใช่	ไม่ใช่	ไม่ใช่	ไม่ใช่	ไม่ใช่	ไม่ใช่	ไม่ใช่	ไม่ใช่	ไม่ใช่	ไม่ใช่	ไม่ใช่	ไม่ใช่	ไม่ใช่	ไม่ใช่	ไม่ใช่	ใช่	ใช่	ใช่	ใช่	ใช่	ใช่	ความรู้สึกหลังทาครีม	ซื้อครีมออนไลน์	ไม่เห็นด้วย (1)	ไม่เห็นด้วย (1)	เห็นด้วย (2)	ไม่เห็นด้วยอย่างยิ่ง (0)	เห็นด้วย (2)	เห็นด้วย (2)
26	หญิง	ไม่ใช่บุคลากรทางการแพทย์ (ไม่ได้ดูแลผู้ป่วย)	ป.ว.ส.	แต่งงาน	1	15,000 - 30,000	ไม่ใช่	ไม่ใช่	ใช่	ผิวแห้ง, พันธุกรรม/ กรรมพันธุ์, ภูมิคุ้มกันของร่างกาย	ใช่	ใช่	ไม่ใช่	ใช่	ใช่	ใช่	ใช่	ใช่	ไม่ใช่	ใช่	ใช่	ใช่	ใช่	ใช่	ใช่	ไม่ใช่	ใช่	ใช่	ใช่	ใช่	ใช่	ความชุ่มชื้น	พบแพทย์ทั่วไป/ กุมารแพทย์	เห็นด้วย (2)	เห็นด้วยอย่างยิ่ง (3)	เห็นด้วย (2)	เห็นด้วยอย่างยิ่ง (3)	ไม่เห็นด้วย (1)	ไม่เห็นด้วย (1)
40	ชาย	อาชีอาชีพอิสระ	ปริญญาตรี	หย่า	2	15,000 - 30,000	ใช่	ใช่	ใช่	พันธุกรรม/ กรรมพันธุ์, ภูมิคุ้มกันของร่างกาย	ไม่ใช่	ใช่	ใช่	ใช่	ใช่	ใช่	ใช่	ใช่	ไม่ใช่	ใช่	ใช่	ใช่	ใช่	ใช่	ไม่ใช่	ไม่ใช่	ไม่ใช่	ไม่ใช่	ไม่ใช่	ไม่ใช่	ใช่	ความรู้สึกหลังทาครีม	พบแพทย์เฉพาะทางโรคผิวหนัง	เห็นด้วย (2)	ไม่เห็นด้วย (1)	ไม่เห็นด้วยอย่างยิ่ง (0)	ไม่เห็นด้วยอย่างยิ่ง (0)	ไม่เห็นด้วยอย่างยิ่ง (0)	ไม่เห็นด้วย (1)
27	หญิง	ไม่ใช่บุคลากรทางการแพทย์ (ไม่ได้ดูแลผู้ป่วย)	ตำ่กว่าปริญญาตรี	โสด	2	น้อยกว่า 15,000	ไม่ใช่	ใช่	ไม่ใช่	พันธุกรรม/ กรรมพันธุ์, ภูมิคุ้มกันของร่างกาย	ใช่	ใช่	ใช่	ใช่	ใช่	ใช่	ใช่	ใช่	ใช่	ใช่	ไม่ใช่	ใช่	ไม่ใช่	ใช่	ใช่	ใช่	ใช่	ใช่	ใช่	ใช่	ใช่	ความชุ่มชื้น	พบแพทย์ทั่วไป/ กุมารแพทย์	เห็นด้วย (2)	เห็นด้วย (2)	เห็นด้วย (2)	เห็นด้วย (2)	ไม่เห็นด้วย (1)	ไม่เห็นด้วย (1)
28	ชาย	ข้าราชการ	ปริญญาตรี	โสด	2	15,000 - 30,000	ไม่ใช่	ใช่	ไม่ใช่	ไม่ทราบ	ใช่	ใช่	ใช่	ไม่ใช่	ใช่	ใช่	ใช่	ใช่	ใช่	ใช่	ใช่	ใช่	ใช่	ใช่	ใช่	ใช่	ใช่	ใช่	ใช่	ใช่	ใช่	ราคา	ซื้อยาจากร้านขายยา	เห็นด้วยอย่างยิ่ง (3)	เห็นด้วยอย่างยิ่ง (3)	เห็นด้วยอย่างยิ่ง (3)	เห็นด้วยอย่างยิ่ง (3)	เห็นด้วยอย่างยิ่ง (3)	เห็นด้วยอย่างยิ่ง (3)
29	หญิง	บุคลากรทางการแพทย์ (แพทย์ พยาบาล ทันตแพทย์ บุคลากรทางการแพทย์ที่ต้องดูแลผู้ป่วย)	ตำ่กว่าปริญญาตรี	แต่งงาน	1	15,000 - 30,000	ไม่ใช่	ใช่	ใช่	ผิวแห้ง, แพ้อาหาร, ภูมิคุ้มกันของร่างกาย	ใช่	ใช่	ใช่	ใช่	ใช่	ใช่	ใช่	ใช่	ใช่	ใช่	ใช่	ใช่	ใช่	ใช่	ใช่	ใช่	ใช่	ใช่	ใช่	ใช่	ใช่	ความรู้สึกหลังทาครีม	พบแพทย์เฉพาะทางโรคผิวหนัง	เห็นด้วย (2)	เห็นด้วยอย่างยิ่ง (3)	เห็นด้วย (2)	เห็นด้วย (2)	เห็นด้วย (2)	เห็นด้วย (2)
27	หญิง	ไม่ใช่บุคลากรทางการแพทย์ (ไม่ได้ดูแลผู้ป่วย)	ปริญญาตรี	ไม่ได้สมรส	1	15,000 - 30,000	ใช่	ใช่	ใช่	ผิวแห้ง, แพ้อาหาร	ใช่	ใช่	ใช่	ใช่	ใช่	ไม่ใช่	ใช่	ใช่	ใช่	ใช่	ใช่	ใช่	ใช่	ใช่	ใช่	ใช่	ใช่	ใช่	ใช่	ไม่ใช่	ใช่	ความรู้สึกหลังทาครีม	พบแพทย์ทั่วไป/ กุมารแพทย์	เห็นด้วยอย่างยิ่ง (3)	เห็นด้วยอย่างยิ่ง (3)	เห็นด้วยอย่างยิ่ง (3)	เห็นด้วยอย่างยิ่ง (3)	เห็นด้วยอย่างยิ่ง (3)	เห็นด้วยอย่างยิ่ง (3)
26	หญิง	ไม่ใช่บุคลากรทางการแพทย์ (ไม่ได้ดูแลผู้ป่วย)	ปริญญาตรี	แต่งงาน	1	30,000 - 50,000	ไม่ใช่	ไม่ใช่	ไม่ใช่	แพ้อาหาร, ภูมิคุ้มกันของร่างกาย	ใช่	ไม่ใช่	ไม่ใช่	ใช่	ใช่	ใช่	ใช่	ไม่ใช่	ไม่ใช่	ใช่	ใช่	ไม่ใช่	ใช่	ไม่ใช่	ใช่	ใช่	ใช่	ใช่	ใช่	ใช่	ใช่	ความรู้สึกหลังทาครีม	พบแพทย์เฉพาะทางโรคผิวหนัง	เห็นด้วย (2)	เห็นด้วย (2)	เห็นด้วย (2)	เห็นด้วย (2)	เห็นด้วย (2)	เห็นด้วย (2)
27	หญิง	ไม่ใช่บุคลากรทางการแพทย์ (ไม่ได้ดูแลผู้ป่วย)	ปริญญาตรี	โสด	1	น้อยกว่า 15,000	ไม่ใช่	ใช่	ไม่ใช่	ไม่ทราบ	ไม่ใช่	ไม่ใช่	ไม่ใช่	ไม่ใช่	ไม่ใช่	ไม่ใช่	ใช่	ไม่ใช่	ไม่ใช่	ไม่ใช่	ไม่ใช่	ไม่ใช่	ใช่	ไม่ใช่	ไม่ใช่	ใช่	ใช่	ใช่	ใช่	ไม่ใช่	ไม่ใช่	ความรู้สึกหลังทาครีม	ซื้อยาจากร้านขายยา	ไม่เห็นด้วยอย่างยิ่ง (0)	ไม่เห็นด้วยอย่างยิ่ง (0)	ไม่เห็นด้วยอย่างยิ่ง (0)	ไม่เห็นด้วยอย่างยิ่ง (0)	ไม่เห็นด้วยอย่างยิ่ง (0)	ไม่เห็นด้วยอย่างยิ่ง (0)
26	หญิง	ไม่ใช่บุคลากรทางการแพทย์ (ไม่ได้ดูแลผู้ป่วย)	ตำ่กว่าปริญญาตรี	แต่งงาน	1	น้อยกว่า 15,000	ไม่ใช่	ใช่	ไม่ใช่	ไม่ทราบ	ไม่ใช่	ไม่ใช่	ไม่ใช่	ไม่ใช่	ไม่ใช่	ไม่ใช่	ไม่ใช่	ไม่ใช่	ไม่ใช่	ไม่ใช่	ไม่ใช่	ไม่ใช่	ไม่ใช่	ไม่ใช่	ไม่ใช่	ใช่	ใช่	ใช่	ใช่	ใช่	ใช่	ความรู้สึกหลังทาครีม	ซื้อครีมออนไลน์	ไม่เห็นด้วย (1)	ไม่เห็นด้วย (1)	เห็นด้วย (2)	ไม่เห็นด้วยอย่างยิ่ง (0)	เห็นด้วย (2)	เห็นด้วย (2)
27	หญิง	ไม่ใช่บุคลากรทางการแพทย์ (ไม่ได้ดูแลผู้ป่วย)	ปริญญาตรี	โสด	1	น้อยกว่า 15,000	ไม่ใช่	ใช่	ไม่ใช่	ไม่ทราบ	ไม่ใช่	ไม่ใช่	ไม่ใช่	ไม่ใช่	ไม่ใช่	ไม่ใช่	ใช่	ไม่ใช่	ไม่ใช่	ไม่ใช่	ไม่ใช่	ไม่ใช่	ใช่	ไม่ใช่	ไม่ใช่	ใช่	ใช่	ใช่	ใช่	ไม่ใช่	ไม่ใช่	ความรู้สึกหลังทาครีม	ซื้อยาจากร้านขายยา	ไม่เห็นด้วยอย่างยิ่ง (0)	ไม่เห็นด้วยอย่างยิ่ง (0)	ไม่เห็นด้วยอย่างยิ่ง (0)	ไม่เห็นด้วยอย่างยิ่ง (0)	ไม่เห็นด้วยอย่างยิ่ง (0)	ไม่เห็นด้วยอย่างยิ่ง (0)
26	หญิง	ไม่ใช่บุคลากรทางการแพทย์ (ไม่ได้ดูแลผู้ป่วย)	ตำ่กว่าปริญญาตรี	แต่งงาน	1	น้อยกว่า 15,000	ไม่ใช่	ไม่ใช่	ไม่ใช่	ไม่ทราบ	ไม่ใช่	ไม่ใช่	ไม่ใช่	ไม่ใช่	ไม่ใช่	ไม่ใช่	ไม่ใช่	ไม่ใช่	ไม่ใช่	ไม่ใช่	ไม่ใช่	ไม่ใช่	ไม่ใช่	ไม่ใช่	ไม่ใช่	ใช่	ใช่	ใช่	ใช่	ใช่	ใช่	ความรู้สึกหลังทาครีม	ซื้อครีมออนไลน์	ไม่เห็นด้วย (1)	ไม่เห็นด้วย (1)	เห็นด้วย (2)	ไม่เห็นด้วยอย่างยิ่ง (0)	เห็นด้วย (2)	เห็นด้วย (2)
26	หญิง	ไม่ใช่บุคลากรทางการแพทย์ (ไม่ได้ดูแลผู้ป่วย)	ป.ว.ส.	แต่งงาน	1	15,000 - 30,000	ไม่ใช่	ไม่ใช่	ใช่	ผิวแห้ง, พันธุกรรม/ กรรมพันธุ์, ภูมิคุ้มกันของร่างกาย	ใช่	ใช่	ไม่ใช่	ใช่	ใช่	ใช่	ใช่	ใช่	ไม่ใช่	ใช่	ใช่	ใช่	ใช่	ใช่	ใช่	ไม่ใช่	ใช่	ใช่	ใช่	ใช่	ใช่	ความชุ่มชื้น	พบแพทย์ทั่วไป/ กุมารแพทย์	เห็นด้วย (2)	เห็นด้วยอย่างยิ่ง (3)	เห็นด้วย (2)	เห็นด้วยอย่างยิ่ง (3)	ไม่เห็นด้วย (1)	ไม่เห็นด้วย (1)
40	ชาย	อาชีอาชีพอิสระ	ปริญญาตรี	หย่า	2	15,000 - 30,000	ใช่	ใช่	ใช่	พันธุกรรม/ กรรมพันธุ์, ภูมิคุ้มกันของร่างกาย	ไม่ใช่	ใช่	ใช่	ใช่	ใช่	ใช่	ใช่	ใช่	ไม่ใช่	ใช่	ใช่	ใช่	ใช่	ใช่	ไม่ใช่	ไม่ใช่	ไม่ใช่	ไม่ใช่	ไม่ใช่	ไม่ใช่	ใช่	ความรู้สึกหลังทาครีม	พบแพทย์เฉพาะทางโรคผิวหนัง	เห็นด้วย (2)	ไม่เห็นด้วย (1)	ไม่เห็นด้วยอย่างยิ่ง (0)	ไม่เห็นด้วยอย่างยิ่ง (0)	ไม่เห็นด้วยอย่างยิ่ง (0)	ไม่เห็นด้วย (1)
27	หญิง	ไม่ใช่บุคลากรทางการแพทย์ (ไม่ได้ดูแลผู้ป่วย)	ตำ่กว่าปริญญาตรี	โสด	2	น้อยกว่า 15,000	ไม่ใช่	ไม่ใช่	ไม่ใช่	พันธุกรรม/ กรรมพันธุ์, ภูมิคุ้มกันของร่างกาย	ใช่	ใช่	ใช่	ใช่	ใช่	ใช่	ใช่	ใช่	ใช่	ใช่	ไม่ใช่	ใช่	ไม่ใช่	ใช่	ใช่	ใช่	ใช่	ใช่	ใช่	ใช่	ใช่	ความชุ่มชื้น	พบแพทย์ทั่วไป/ กุมารแพทย์	เห็นด้วย (2)	เห็นด้วย (2)	เห็นด้วย (2)	เห็นด้วย (2)	ไม่เห็นด้วย (1)	ไม่เห็นด้วย (1)
35	หญิง	ค้าขาย	ปริญญาตรี	แต่งงาน	2	15,000 - 30,000	ไม่ใช่	ใช่	ใช่	ผิวแห้ง, แพ้อาหาร	ใช่	ใช่	ใช่	ใช่	ใช่	ใช่	ใช่	ใช่	ไม่ใช่	ใช่	ไม่ใช่	ไม่ใช่	ใช่	ใช่	ใช่	ไม่ใช่	ใช่	ใช่	ใช่	ใช่	ใช่	ความรู้สึกหลังทาครีม	พบแพทย์เฉพาะทางโรคผิวหนัง	ไม่เห็นด้วย (1)	เห็นด้วย (2)	ไม่เห็นด้วย (1)	เห็นด้วย (2)	ไม่เห็นด้วย (1)	เห็นด้วย (2)
26	หญิง	ไม่ใช่บุคลากรทางการแพทย์ (ไม่ได้ดูแลผู้ป่วย)	ปริญญาตรี	แต่งงาน	1	30,000 - 50,000	ไม่ใช่	ไม่ใช่	ไม่ใช่	แพ้อาหาร, ภูมิคุ้มกันของร่างกาย	ใช่	ไม่ใช่	ไม่ใช่	ใช่	ใช่	ใช่	ใช่	ไม่ใช่	ไม่ใช่	ใช่	ใช่	ไม่ใช่	ใช่	ไม่ใช่	ใช่	ใช่	ใช่	ใช่	ใช่	ใช่	ใช่	ความรู้สึกหลังทาครีม	พบแพทย์เฉพาะทางโรคผิวหนัง	เห็นด้วย (2)	เห็นด้วย (2)	เห็นด้วย (2)	เห็นด้วย (2)	เห็นด้วย (2)	เห็นด้วย (2)
27	หญิง	ไม่ใช่บุคลากรทางการแพทย์ (ไม่ได้ดูแลผู้ป่วย)	ปริญญาตรี	โสด	1	น้อยกว่า 15,000	ไม่ใช่	ไม่ใช่	ไม่ใช่	ไม่ทราบ	ไม่ใช่	ไม่ใช่	ไม่ใช่	ไม่ใช่	ไม่ใช่	ไม่ใช่	ใช่	ไม่ใช่	ไม่ใช่	ไม่ใช่	ไม่ใช่	ไม่ใช่	ใช่	ไม่ใช่	ไม่ใช่	ใช่	ใช่	ใช่	ใช่	ไม่ใช่	ไม่ใช่	ความรู้สึกหลังทาครีม	ซื้อยาจากร้านขายยา	ไม่เห็นด้วยอย่างยิ่ง (0)	ไม่เห็นด้วยอย่างยิ่ง (0)	ไม่เห็นด้วยอย่างยิ่ง (0)	ไม่เห็นด้วยอย่างยิ่ง (0)	ไม่เห็นด้วยอย่างยิ่ง (0)	ไม่เห็นด้วยอย่างยิ่ง (0)
26	หญิง	ไม่ใช่บุคลากรทางการแพทย์ (ไม่ได้ดูแลผู้ป่วย)	ตำ่กว่าปริญญาตรี	แต่งงาน	1	น้อยกว่า 15,000	ไม่ใช่	ไม่ใช่	ไม่ใช่	ไม่ทราบ	ไม่ใช่	ไม่ใช่	ไม่ใช่	ไม่ใช่	ไม่ใช่	ไม่ใช่	ไม่ใช่	ไม่ใช่	ไม่ใช่	ไม่ใช่	ไม่ใช่	ไม่ใช่	ไม่ใช่	ไม่ใช่	ไม่ใช่	ใช่	ใช่	ใช่	ใช่	ใช่	ใช่	ความรู้สึกหลังทาครีม	ซื้อครีมออนไลน์	ไม่เห็นด้วย (1)	ไม่เห็นด้วย (1)	เห็นด้วย (2)	ไม่เห็นด้วยอย่างยิ่ง (0)	เห็นด้วย (2)	เห็นด้วย (2)
26	หญิง	ไม่ใช่บุคลากรทางการแพทย์ (ไม่ได้ดูแลผู้ป่วย)	ป.ว.ส.	แต่งงาน	1	15,000 - 30,000	ไม่ใช่	ไม่ใช่	ใช่	ผิวแห้ง, พันธุกรรม/ กรรมพันธุ์, ภูมิคุ้มกันของร่างกาย	ใช่	ใช่	ไม่ใช่	ใช่	ใช่	ใช่	ใช่	ใช่	ไม่ใช่	ใช่	ใช่	ใช่	ใช่	ใช่	ใช่	ไม่ใช่	ใช่	ใช่	ใช่	ใช่	ใช่	ความชุ่มชื้น	พบแพทย์ทั่วไป/ กุมารแพทย์	เห็นด้วย (2)	เห็นด้วยอย่างยิ่ง (3)	เห็นด้วย (2)	เห็นด้วยอย่างยิ่ง (3)	ไม่เห็นด้วย (1)	ไม่เห็นด้วย (1)
40	ชาย	อาชีอาชีพอิสระ	ปริญญาตรี	หย่า	2	15,000 - 30,000	ใช่	ใช่	ใช่	พันธุกรรม/ กรรมพันธุ์, ภูมิคุ้มกันของร่างกาย	ไม่ใช่	ใช่	ใช่	ใช่	ใช่	ใช่	ใช่	ใช่	ไม่ใช่	ใช่	ใช่	ใช่	ใช่	ใช่	ไม่ใช่	ไม่ใช่	ไม่ใช่	ไม่ใช่	ไม่ใช่	ไม่ใช่	ใช่	ความรู้สึกหลังทาครีม	พบแพทย์เฉพาะทางโรคผิวหนัง	เห็นด้วย (2)	ไม่เห็นด้วย (1)	ไม่เห็นด้วยอย่างยิ่ง (0)	ไม่เห็นด้วยอย่างยิ่ง (0)	ไม่เห็นด้วยอย่างยิ่ง (0)	ไม่เห็นด้วย (1)
28	ชาย	ข้าราชการ	ปริญญาตรี	โสด	1	15,000 - 30,000	ไม่ใช่	ไม่ใช่	ไม่ใช่	ไม่ทราบ	ใช่	ใช่	ใช่	ไม่ใช่	ใช่	ใช่	ใช่	ใช่	ใช่	ใช่	ใช่	ใช่	ใช่	ใช่	ใช่	ใช่	ใช่	ใช่	ใช่	ใช่	ใช่	ราคา	ซื้อยาจากร้านขายยา	เห็นด้วยอย่างยิ่ง (3)	เห็นด้วยอย่างยิ่ง (3)	เห็นด้วยอย่างยิ่ง (3)	เห็นด้วยอย่างยิ่ง (3)	เห็นด้วยอย่างยิ่ง (3)	เห็นด้วยอย่างยิ่ง (3)
26	หญิง	ไม่ใช่บุคลากรทางการแพทย์ (ไม่ได้ดูแลผู้ป่วย)	ตำ่กว่าปริญญาตรี	แต่งงาน	1	น้อยกว่า 15,000	ไม่ใช่	ไม่ใช่	ไม่ใช่	ไม่ทราบ	ไม่ใช่	ไม่ใช่	ไม่ใช่	ไม่ใช่	ไม่ใช่	ไม่ใช่	ไม่ใช่	ไม่ใช่	ไม่ใช่	ไม่ใช่	ไม่ใช่	ไม่ใช่	ไม่ใช่	ไม่ใช่	ไม่ใช่	ใช่	ใช่	ใช่	ใช่	ใช่	ใช่	ความรู้สึกหลังทาครีม	ซื้อครีมออนไลน์	ไม่เห็นด้วย (1)	ไม่เห็นด้วย (1)	เห็นด้วย (2)	ไม่เห็นด้วยอย่างยิ่ง (0)	เห็นด้วย (2)	เห็นด้วย (2)
26	หญิง	ไม่ใช่บุคลากรทางการแพทย์ (ไม่ได้ดูแลผู้ป่วย)	ป.ว.ส.	แต่งงาน	1	15,000 - 30,000	ไม่ใช่	ไม่ใช่	ใช่	ผิวแห้ง, พันธุกรรม/ กรรมพันธุ์, ภูมิคุ้มกันของร่างกาย	ใช่	ใช่	ไม่ใช่	ใช่	ใช่	ใช่	ใช่	ใช่	ไม่ใช่	ใช่	ใช่	ใช่	ใช่	ใช่	ใช่	ไม่ใช่	ใช่	ใช่	ใช่	ใช่	ใช่	ความชุ่มชื้น	พบแพทย์ทั่วไป/ กุมารแพทย์	เห็นด้วย (2)	เห็นด้วยอย่างยิ่ง (3)	เห็นด้วย (2)	เห็นด้วยอย่างยิ่ง (3)	ไม่เห็นด้วย (1)	ไม่เห็นด้วย (1)
28	ชาย	ข้าราชการ	ปริญญาตรี	โสด	2	15,000 - 30,000	ไม่ใช่	ไม่ใช่	ไม่ใช่	ไม่ทราบ	ใช่	ใช่	ใช่	ไม่ใช่	ใช่	ใช่	ใช่	ใช่	ใช่	ใช่	ใช่	ใช่	ใช่	ใช่	ใช่	ใช่	ใช่	ใช่	ใช่	ใช่	ใช่	ราคา	ซื้อยาจากร้านขายยา	เห็นด้วยอย่างยิ่ง (3)	เห็นด้วยอย่างยิ่ง (3)	เห็นด้วยอย่างยิ่ง (3)	เห็นด้วยอย่างยิ่ง (3)	เห็นด้วยอย่างยิ่ง (3)	เห็นด้วยอย่างยิ่ง (3)
29	หญิง	บุคลากรทางการแพทย์ (แพทย์ พยาบาล ทันตแพทย์ บุคลากรทางการแพทย์ที่ต้องดูแลผู้ป่วย)	ตำ่กว่าปริญญาตรี	แต่งงาน	1	15,000 - 30,000	ไม่ใช่	ใช่	ใช่	ผิวแห้ง, แพ้อาหาร, ภูมิคุ้มกันของร่างกาย	ใช่	ใช่	ใช่	ใช่	ใช่	ใช่	ใช่	ใช่	ใช่	ใช่	ใช่	ใช่	ใช่	ใช่	ใช่	ใช่	ใช่	ใช่	ใช่	ใช่	ใช่	ความรู้สึกหลังทาครีม	พบแพทย์เฉพาะทางโรคผิวหนัง	เห็นด้วย (2)	เห็นด้วยอย่างยิ่ง (3)	เห็นด้วย (2)	เห็นด้วย (2)	เห็นด้วย (2)	เห็นด้วย (2)
27	หญิง	ไม่ใช่บุคลากรทางการแพทย์ (ไม่ได้ดูแลผู้ป่วย)	ปริญญาตรี	ไม่ได้สมรส	1	15,000 - 30,000	ใช่	ใช่	ใช่	ผิวแห้ง, แพ้อาหาร	ใช่	ใช่	ใช่	ใช่	ใช่	ไม่ใช่	ใช่	ใช่	ใช่	ใช่	ใช่	ใช่	ใช่	ใช่	ใช่	ใช่	ใช่	ใช่	ใช่	ไม่ใช่	ใช่	ความรู้สึกหลังทาครีม	พบแพทย์ทั่วไป/ กุมารแพทย์	เห็นด้วยอย่างยิ่ง (3)	เห็นด้วยอย่างยิ่ง (3)	เห็นด้วยอย่างยิ่ง (3)	เห็นด้วยอย่างยิ่ง (3)	เห็นด้วยอย่างยิ่ง (3)	เห็นด้วยอย่างยิ่ง (3)
26	หญิง	ไม่ใช่บุคลากรทางการแพทย์ (ไม่ได้ดูแลผู้ป่วย)	ปริญญาตรี	แต่งงาน	1	30,000 - 50,000	ไม่ใช่	ไม่ใช่	ไม่ใช่	แพ้อาหาร, ภูมิคุ้มกันของร่างกาย	ใช่	ไม่ใช่	ไม่ใช่	ใช่	ใช่	ใช่	ใช่	ไม่ใช่	ไม่ใช่	ใช่	ใช่	ไม่ใช่	ใช่	ไม่ใช่	ใช่	ใช่	ใช่	ใช่	ใช่	ใช่	ใช่	ความรู้สึกหลังทาครีม	พบแพทย์เฉพาะทางโรคผิวหนัง	เห็นด้วย (2)	เห็นด้วย (2)	เห็นด้วย (2)	เห็นด้วย (2)	เห็นด้วย (2)	เห็นด้วย (2)
27	หญิง	ไม่ใช่บุคลากรทางการแพทย์ (ไม่ได้ดูแลผู้ป่วย)	ปริญญาตรี	ไม่ได้สมรส	1	15,000 - 30,000	ใช่	ใช่	ใช่	ผิวแห้ง, แพ้อาหาร	ใช่	ใช่	ใช่	ใช่	ใช่	ไม่ใช่	ใช่	ใช่	ใช่	ใช่	ใช่	ใช่	ใช่	ใช่	ใช่	ใช่	ใช่	ใช่	ใช่	ไม่ใช่	ใช่	ความรู้สึกหลังทาครีม	พบแพทย์ทั่วไป/ กุมารแพทย์	เห็นด้วยอย่างยิ่ง (3)	เห็นด้วยอย่างยิ่ง (3)	เห็นด้วยอย่างยิ่ง (3)	เห็นด้วยอย่างยิ่ง (3)	เห็นด้วยอย่างยิ่ง (3)	เห็นด้วยอย่างยิ่ง (3)
26	หญิง	ไม่ใช่บุคลากรทางการแพทย์ (ไม่ได้ดูแลผู้ป่วย)	ปริญญาตรี	แต่งงาน	1	30,000 - 50,000	ไม่ใช่	ไม่ใช่	ไม่ใช่	แพ้อาหาร, ภูมิคุ้มกันของร่างกาย	ใช่	ไม่ใช่	ไม่ใช่	ใช่	ใช่	ใช่	ใช่	ไม่ใช่	ไม่ใช่	ใช่	ใช่	ไม่ใช่	ใช่	ไม่ใช่	ใช่	ใช่	ใช่	ใช่	ใช่	ใช่	ใช่	ความรู้สึกหลังทาครีม	พบแพทย์เฉพาะทางโรคผิวหนัง	เห็นด้วย (2)	เห็นด้วย (2)	เห็นด้วย (2)	เห็นด้วย (2)	เห็นด้วย (2)	เห็นด้วย (2)
27	หญิง	ไม่ใช่บุคลากรทางการแพทย์ (ไม่ได้ดูแลผู้ป่วย)	ปริญญาตรี	โสด	1	น้อยกว่า 15,000	ไม่ใช่	ไม่ใช่	ไม่ใช่	ไม่ทราบ	ไม่ใช่	ไม่ใช่	ไม่ใช่	ไม่ใช่	ไม่ใช่	ไม่ใช่	ใช่	ไม่ใช่	ไม่ใช่	ไม่ใช่	ไม่ใช่	ไม่ใช่	ใช่	ไม่ใช่	ไม่ใช่	ใช่	ใช่	ใช่	ใช่	ไม่ใช่	ไม่ใช่	ความรู้สึกหลังทาครีม	ซื้อยาจากร้านขายยา	ไม่เห็นด้วยอย่างยิ่ง (0)	ไม่เห็นด้วยอย่างยิ่ง (0)	ไม่เห็นด้วยอย่างยิ่ง (0)	ไม่เห็นด้วยอย่างยิ่ง (0)	ไม่เห็นด้วยอย่างยิ่ง (0)	ไม่เห็นด้วยอย่างยิ่ง (0)
38	หญิง	ไม่ใช่บุคลากรทางการแพทย์ (ไม่ได้ดูแลผู้ป่วย)	ตำ่กว่าปริญญาตรี	แต่งงาน	1	30,000 - 50,000	ไม่ใช่	ใช่	ใช่	แพ้อาหาร, พันธุกรรม/ กรรมพันธุ์, ภูมิคุ้มกันของร่างกาย, ไม่ทราบ	ใช่	ใช่	ใช่	ใช่	ใช่	ใช่	ใช่	ไม่ใช่	ใช่	ไม่ใช่	ใช่	ใช่	ใช่	ใช่	ไม่ใช่	ใช่	ใช่	ใช่	ใช่	ไม่ใช่	ไม่ใช่	ยี่ห้อ	พบแพทย์เฉพาะทางโรคผิวหนัง	เห็นด้วยอย่างยิ่ง (3)	เห็นด้วย (2)	เห็นด้วยอย่างยิ่ง (3)	เห็นด้วยอย่างยิ่ง (3)	เห็นด้วยอย่างยิ่ง (3)	เห็นด้วย (2)
27	หญิง	ไม่ใช่บุคลากรทางการแพทย์ (ไม่ได้ดูแลผู้ป่วย)	ปริญญาตรี	โสด	1	น้อยกว่า 15,000	ไม่ใช่	ไม่ใช่	ไม่ใช่	ไม่ทราบ	ไม่ใช่	ไม่ใช่	ไม่ใช่	ไม่ใช่	ไม่ใช่	ไม่ใช่	ใช่	ไม่ใช่	ไม่ใช่	ไม่ใช่	ไม่ใช่	ไม่ใช่	ใช่	ไม่ใช่	ไม่ใช่	ใช่	ใช่	ใช่	ใช่	ไม่ใช่	ไม่ใช่	ความรู้สึกหลังทาครีม	ซื้อยาจากร้านขายยา	ไม่เห็นด้วยอย่างยิ่ง (0)	ไม่เห็นด้วยอย่างยิ่ง (0)	ไม่เห็นด้วยอย่างยิ่ง (0)	ไม่เห็นด้วยอย่างยิ่ง (0)	ไม่เห็นด้วยอย่างยิ่ง (0)	ไม่เห็นด้วยอย่างยิ่ง (0)
26	หญิง	ไม่ใช่บุคลากรทางการแพทย์ (ไม่ได้ดูแลผู้ป่วย)	ตำ่กว่าปริญญาตรี	แต่งงาน	1	น้อยกว่า 15,000	ไม่ใช่	ใช่	ไม่ใช่	ไม่ทราบ	ไม่ใช่	ไม่ใช่	ไม่ใช่	ไม่ใช่	ไม่ใช่	ไม่ใช่	ไม่ใช่	ไม่ใช่	ไม่ใช่	ไม่ใช่	ไม่ใช่	ไม่ใช่	ไม่ใช่	ไม่ใช่	ไม่ใช่	ใช่	ใช่	ใช่	ใช่	ใช่	ใช่	ความรู้สึกหลังทาครีม	ซื้อครีมออนไลน์	ไม่เห็นด้วย (1)	ไม่เห็นด้วย (1)	เห็นด้วย (2)	ไม่เห็นด้วยอย่างยิ่ง (0)	เห็นด้วย (2)	เห็นด้วย (2)
26	หญิง	ไม่ใช่บุคลากรทางการแพทย์ (ไม่ได้ดูแลผู้ป่วย)	ป.ว.ส.	แต่งงาน	1	15,000 - 30,000	ไม่ใช่	ใช่	ใช่	ผิวแห้ง, พันธุกรรม/ กรรมพันธุ์, ภูมิคุ้มกันของร่างกาย	ใช่	ใช่	ไม่ใช่	ใช่	ใช่	ใช่	ใช่	ใช่	ไม่ใช่	ใช่	ใช่	ใช่	ใช่	ใช่	ใช่	ไม่ใช่	ใช่	ใช่	ใช่	ใช่	ใช่	ความชุ่มชื้น	พบแพทย์ทั่วไป/ กุมารแพทย์	เห็นด้วย (2)	เห็นด้วยอย่างยิ่ง (3)	เห็นด้วย (2)	เห็นด้วยอย่างยิ่ง (3)	ไม่เห็นด้วย (1)	ไม่เห็นด้วย (1)
40	ชาย	อาชีอาชีพอิสระ	ปริญญาตรี	หย่า	2	15,000 - 30,000	ใช่	ใช่	ใช่	พันธุกรรม/ กรรมพันธุ์, ภูมิคุ้มกันของร่างกาย	ไม่ใช่	ใช่	ใช่	ใช่	ใช่	ใช่	ใช่	ใช่	ไม่ใช่	ใช่	ใช่	ใช่	ใช่	ใช่	ไม่ใช่	ไม่ใช่	ไม่ใช่	ไม่ใช่	ไม่ใช่	ไม่ใช่	ใช่	ความรู้สึกหลังทาครีม	พบแพทย์เฉพาะทางโรคผิวหนัง	เห็นด้วย (2)	ไม่เห็นด้วย (1)	ไม่เห็นด้วยอย่างยิ่ง (0)	ไม่เห็นด้วยอย่างยิ่ง (0)	ไม่เห็นด้วยอย่างยิ่ง (0)	ไม่เห็นด้วย (1)
28	ชาย	ข้าราชการ	ปริญญาตรี	โสด	1	15,000 - 30,000	ไม่ใช่	ไม่ใช่	ไม่ใช่	ไม่ทราบ	ใช่	ใช่	ใช่	ไม่ใช่	ใช่	ใช่	ใช่	ใช่	ใช่	ใช่	ใช่	ใช่	ใช่	ใช่	ใช่	ใช่	ใช่	ใช่	ใช่	ใช่	ใช่	ราคา	ซื้อยาจากร้านขายยา	เห็นด้วยอย่างยิ่ง (3)	เห็นด้วยอย่างยิ่ง (3)	เห็นด้วยอย่างยิ่ง (3)	เห็นด้วยอย่างยิ่ง (3)	เห็นด้วยอย่างยิ่ง (3)	เห็นด้วยอย่างยิ่ง (3)
29	หญิง	บุคลากรทางการแพทย์ (แพทย์ พยาบาล ทันตแพทย์ บุคลากรทางการแพทย์ที่ต้องดูแลผู้ป่วย)	ตำ่กว่าปริญญาตรี	แต่งงาน	1	15,000 - 30,000	ไม่ใช่	ใช่	ใช่	ผิวแห้ง, แพ้อาหาร, ภูมิคุ้มกันของร่างกาย	ใช่	ใช่	ใช่	ใช่	ใช่	ใช่	ใช่	ใช่	ใช่	ใช่	ใช่	ใช่	ใช่	ใช่	ใช่	ใช่	ใช่	ใช่	ใช่	ใช่	ใช่	ความรู้สึกหลังทาครีม	พบแพทย์เฉพาะทางโรคผิวหนัง	เห็นด้วย (2)	เห็นด้วยอย่างยิ่ง (3)	เห็นด้วย (2)	เห็นด้วย (2)	เห็นด้วย (2)	เห็นด้วย (2)
27	หญิง	ไม่ใช่บุคลากรทางการแพทย์ (ไม่ได้ดูแลผู้ป่วย)	ปริญญาตรี	ไม่ได้สมรส	1	15,000 - 30,000	ใช่	ใช่	ใช่	ผิวแห้ง, แพ้อาหาร	ใช่	ใช่	ใช่	ใช่	ใช่	ไม่ใช่	ใช่	ใช่	ใช่	ใช่	ใช่	ใช่	ใช่	ใช่	ใช่	ใช่	ใช่	ใช่	ใช่	ไม่ใช่	ใช่	ความรู้สึกหลังทาครีม	พบแพทย์ทั่วไป/ กุมารแพทย์	เห็นด้วยอย่างยิ่ง (3)	เห็นด้วยอย่างยิ่ง (3)	เห็นด้วยอย่างยิ่ง (3)	เห็นด้วยอย่างยิ่ง (3)	เห็นด้วยอย่างยิ่ง (3)	เห็นด้วยอย่างยิ่ง (3)
26	หญิง	ไม่ใช่บุคลากรทางการแพทย์ (ไม่ได้ดูแลผู้ป่วย)	ปริญญาตรี	แต่งงาน	1	30,000 - 50,000	ไม่ใช่	ใช่	ไม่ใช่	แพ้อาหาร, ภูมิคุ้มกันของร่างกาย	ใช่	ไม่ใช่	ไม่ใช่	ใช่	ใช่	ใช่	ใช่	ไม่ใช่	ไม่ใช่	ใช่	ใช่	ไม่ใช่	ใช่	ไม่ใช่	ใช่	ใช่	ใช่	ใช่	ใช่	ใช่	ใช่	ความรู้สึกหลังทาครีม	พบแพทย์เฉพาะทางโรคผิวหนัง	เห็นด้วย (2)	เห็นด้วย (2)	เห็นด้วย (2)	เห็นด้วย (2)	เห็นด้วย (2)	เห็นด้วย (2)
37	หญิง	ไม่ใช่บุคลากรทางการแพทย์ (ไม่ได้ดูแลผู้ป่วย)	ตำ่กว่าปริญญาตรี	แต่งงาน	1	น้อยกว่า 15,000	ไม่ใช่	ใช่	ไม่ใช่	แพ้อาหาร, ภูมิคุ้มกันของร่างกาย	ใช่	ไม่ใช่	ใช่	ใช่	ใช่	ใช่	ใช่	ใช่	ใช่	ใช่	ไม่ใช่	ไม่ใช่	ใช่	ใช่	ไม่ใช่	ใช่	ใช่	ใช่	ใช่	ใช่	ใช่	ยี่ห้อ	ซื้อยาจากร้านขายยา	เห็นด้วย (2)	เห็นด้วย (2)	เห็นด้วย (2)	เห็นด้วย (2)	เห็นด้วย (2)	เห็นด้วย (2)
35	ชาย	ไม่ใช่บุคลากรทางการแพทย์ (ไม่ได้ดูแลผู้ป่วย)	ปริญญาตรี	แต่งงาน	2	15,000 - 30,000	ใช่	ใช่	ใช่	แพ้อาหาร, พันธุกรรม/ กรรมพันธุ์, ภูมิคุ้มกันของร่างกาย	ใช่	ใช่	ใช่	ใช่	ใช่	ใช่	ใช่	ไม่ใช่	ใช่	ใช่	ใช่	ใช่	ใช่	ไม่ใช่	ใช่	ใช่	ใช่	ใช่	ใช่	ใช่	ใช่	ความรู้สึกหลังทาครีม	ซื้อยาจากร้านขายยา	เห็นด้วยอย่างยิ่ง (3)	เห็นด้วย (2)	เห็นด้วย (2)	เห็นด้วย (2)	เห็นด้วย (2)	เห็นด้วย (2)
34	หญิง	ไม่ใช่บุคลากรทางการแพทย์ (ไม่ได้ดูแลผู้ป่วย)	ตำ่กว่าปริญญาตรี	แต่งงาน	1	น้อยกว่า 15,000	ไม่ใช่	ไม่ใช่	ไม่ใช่	แพ้อาหาร, ภูมิคุ้มกันของร่างกาย	ใช่	ไม่ใช่	ใช่	ใช่	ใช่	ใช่	ใช่	ใช่	ใช่	ใช่	ไม่ใช่	ไม่ใช่	ใช่	ใช่	ไม่ใช่	ใช่	ใช่	ใช่	ใช่	ใช่	ใช่	ยี่ห้อ	ซื้อยาจากร้านขายยา	เห็นด้วย (2)	เห็นด้วย (2)	เห็นด้วย (2)	เห็นด้วย (2)	เห็นด้วย (2)	เห็นด้วย (2)
28	ชาย	ข้าราชการ	ปริญญาตรี	โสด	1	15,000 - 30,000	ไม่ใช่	ไม่ใช่	ไม่ใช่	ไม่ทราบ	ใช่	ใช่	ใช่	ไม่ใช่	ใช่	ใช่	ใช่	ใช่	ใช่	ใช่	ใช่	ใช่	ใช่	ใช่	ใช่	ใช่	ใช่	ใช่	ใช่	ใช่	ใช่	ราคา	ซื้อยาจากร้านขายยา	เห็นด้วยอย่างยิ่ง (3)	เห็นด้วยอย่างยิ่ง (3)	เห็นด้วยอย่างยิ่ง (3)	เห็นด้วยอย่างยิ่ง (3)	เห็นด้วยอย่างยิ่ง (3)	เห็นด้วยอย่างยิ่ง (3)
29	หญิง	บุคลากรทางการแพทย์ (แพทย์ พยาบาล ทันตแพทย์ บุคลากรทางการแพทย์ที่ต้องดูแลผู้ป่วย)	ตำ่กว่าปริญญาตรี	แต่งงาน	1	15,000 - 30,000	ไม่ใช่	ใช่	ใช่	ผิวแห้ง, แพ้อาหาร, ภูมิคุ้มกันของร่างกาย	ใช่	ใช่	ใช่	ใช่	ใช่	ใช่	ใช่	ใช่	ใช่	ใช่	ใช่	ใช่	ใช่	ใช่	ใช่	ใช่	ใช่	ใช่	ใช่	ใช่	ใช่	ความรู้สึกหลังทาครีม	พบแพทย์เฉพาะทางโรคผิวหนัง	เห็นด้วย (2)	เห็นด้วยอย่างยิ่ง (3)	เห็นด้วย (2)	เห็นด้วย (2)	เห็นด้วย (2)	เห็นด้วย (2)
27	หญิง	ไม่ใช่บุคลากรทางการแพทย์ (ไม่ได้ดูแลผู้ป่วย)	ปริญญาตรี	ไม่ได้สมรส	1	15,000 - 30,000	ใช่	ใช่	ใช่	ผิวแห้ง, แพ้อาหาร	ใช่	ใช่	ใช่	ใช่	ใช่	ไม่ใช่	ใช่	ใช่	ใช่	ใช่	ใช่	ใช่	ใช่	ใช่	ใช่	ใช่	ใช่	ใช่	ใช่	ไม่ใช่	ใช่	ความรู้สึกหลังทาครีม	พบแพทย์ทั่วไป/ กุมารแพทย์	เห็นด้วยอย่างยิ่ง (3)	เห็นด้วยอย่างยิ่ง (3)	เห็นด้วยอย่างยิ่ง (3)	เห็นด้วยอย่างยิ่ง (3)	เห็นด้วยอย่างยิ่ง (3)	เห็นด้วยอย่างยิ่ง (3)
26	หญิง	ไม่ใช่บุคลากรทางการแพทย์ (ไม่ได้ดูแลผู้ป่วย)	ปริญญาตรี	แต่งงาน	1	30,000 - 50,000	ไม่ใช่	ใช่	ไม่ใช่	แพ้อาหาร, ภูมิคุ้มกันของร่างกาย	ใช่	ไม่ใช่	ไม่ใช่	ใช่	ใช่	ใช่	ใช่	ไม่ใช่	ไม่ใช่	ใช่	ใช่	ไม่ใช่	ใช่	ไม่ใช่	ใช่	ใช่	ใช่	ใช่	ใช่	ใช่	ใช่	ความรู้สึกหลังทาครีม	พบแพทย์เฉพาะทางโรคผิวหนัง	เห็นด้วย (2)	เห็นด้วย (2)	เห็นด้วย (2)	เห็นด้วย (2)	เห็นด้วย (2)	เห็นด้วย (2)
27	หญิง	ไม่ใช่บุคลากรทางการแพทย์ (ไม่ได้ดูแลผู้ป่วย)	ปริญญาตรี	โสด	2	น้อยกว่า 15,000	ไม่ใช่	ใช่	ไม่ใช่	ไม่ทราบ	ไม่ใช่	ไม่ใช่	ไม่ใช่	ไม่ใช่	ไม่ใช่	ไม่ใช่	ใช่	ไม่ใช่	ไม่ใช่	ไม่ใช่	ไม่ใช่	ไม่ใช่	ใช่	ไม่ใช่	ไม่ใช่	ใช่	ใช่	ใช่	ใช่	ไม่ใช่	ไม่ใช่	ความรู้สึกหลังทาครีม	ซื้อยาจากร้านขายยา	ไม่เห็นด้วยอย่างยิ่ง (0)	ไม่เห็นด้วยอย่างยิ่ง (0)	ไม่เห็นด้วยอย่างยิ่ง (0)	ไม่เห็นด้วยอย่างยิ่ง (0)	ไม่เห็นด้วยอย่างยิ่ง (0)	ไม่เห็นด้วยอย่างยิ่ง (0)
26	หญิง	ไม่ใช่บุคลากรทางการแพทย์ (ไม่ได้ดูแลผู้ป่วย)	ตำ่กว่าปริญญาตรี	แต่งงาน	1	น้อยกว่า 15,000	ไม่ใช่	ใช่	ไม่ใช่	ไม่ทราบ	ไม่ใช่	ไม่ใช่	ไม่ใช่	ไม่ใช่	ไม่ใช่	ไม่ใช่	ไม่ใช่	ไม่ใช่	ไม่ใช่	ไม่ใช่	ไม่ใช่	ไม่ใช่	ไม่ใช่	ไม่ใช่	ไม่ใช่	ใช่	ใช่	ใช่	ใช่	ใช่	ใช่	ความรู้สึกหลังทาครีม	ซื้อครีมออนไลน์	ไม่เห็นด้วย (1)	ไม่เห็นด้วย (1)	เห็นด้วย (2)	ไม่เห็นด้วยอย่างยิ่ง (0)	เห็นด้วย (2)	เห็นด้วย (2)
26	หญิง	ไม่ใช่บุคลากรทางการแพทย์ (ไม่ได้ดูแลผู้ป่วย)	ป.ว.ส.	แต่งงาน	1	15,000 - 30,000	ไม่ใช่	ไม่ใช่	ใช่	ผิวแห้ง, พันธุกรรม/ กรรมพันธุ์, ภูมิคุ้มกันของร่างกาย	ใช่	ใช่	ไม่ใช่	ใช่	ใช่	ใช่	ใช่	ใช่	ไม่ใช่	ใช่	ใช่	ใช่	ใช่	ใช่	ใช่	ไม่ใช่	ใช่	ใช่	ใช่	ใช่	ใช่	ความชุ่มชื้น	พบแพทย์ทั่วไป/ กุมารแพทย์	เห็นด้วย (2)	เห็นด้วยอย่างยิ่ง (3)	เห็นด้วย (2)	เห็นด้วยอย่างยิ่ง (3)	ไม่เห็นด้วย (1)	ไม่เห็นด้วย (1)
40	ชาย	อาชีอาชีพอิสระ	ปริญญาตรี	หย่า	2	15,000 - 30,000	ใช่	ใช่	ใช่	พันธุกรรม/ กรรมพันธุ์, ภูมิคุ้มกันของร่างกาย	ไม่ใช่	ใช่	ใช่	ใช่	ใช่	ใช่	ใช่	ใช่	ไม่ใช่	ใช่	ใช่	ใช่	ใช่	ใช่	ไม่ใช่	ไม่ใช่	ไม่ใช่	ไม่ใช่	ไม่ใช่	ไม่ใช่	ใช่	ความรู้สึกหลังทาครีม	พบแพทย์เฉพาะทางโรคผิวหนัง	เห็นด้วย (2)	ไม่เห็นด้วย (1)	ไม่เห็นด้วยอย่างยิ่ง (0)	ไม่เห็นด้วยอย่างยิ่ง (0)	ไม่เห็นด้วยอย่างยิ่ง (0)	ไม่เห็นด้วย (1)
27	หญิง	ไม่ใช่บุคลากรทางการแพทย์ (ไม่ได้ดูแลผู้ป่วย)	ตำ่กว่าปริญญาตรี	โสด	2	น้อยกว่า 15,000	ไม่ใช่	ไม่ใช่	ไม่ใช่	พันธุกรรม/ กรรมพันธุ์, ภูมิคุ้มกันของร่างกาย	ใช่	ใช่	ใช่	ใช่	ใช่	ใช่	ใช่	ใช่	ใช่	ใช่	ไม่ใช่	ใช่	ไม่ใช่	ใช่	ใช่	ใช่	ใช่	ใช่	ใช่	ใช่	ใช่	ความชุ่มชื้น	พบแพทย์ทั่วไป/ กุมารแพทย์	เห็นด้วย (2)	เห็นด้วย (2)	เห็นด้วย (2)	เห็นด้วย (2)	ไม่เห็นด้วย (1)	ไม่เห็นด้วย (1)
35	หญิง	ค้าขาย	ปริญญาตรี	แต่งงาน	2	15,000 - 30,000	ไม่ใช่	ใช่	ใช่	ผิวแห้ง, แพ้อาหาร	ใช่	ใช่	ใช่	ใช่	ใช่	ใช่	ใช่	ใช่	ไม่ใช่	ใช่	ไม่ใช่	ไม่ใช่	ใช่	ใช่	ใช่	ไม่ใช่	ใช่	ใช่	ใช่	ใช่	ใช่	ความรู้สึกหลังทาครีม	พบแพทย์เฉพาะทางโรคผิวหนัง	ไม่เห็นด้วย (1)	เห็นด้วย (2)	ไม่เห็นด้วย (1)	เห็นด้วย (2)	ไม่เห็นด้วย (1)	เห็นด้วย (2)
40	หญิง	บุคลากรทางการแพทย์ (แพทย์ พยาบาล ทันตแพทย์ บุคลากรทางการแพทย์ที่ต้องดูแลผู้ป่วย)	ปริญญาโท หรือ สูงกว่า	แต่งงาน	1	มากกว่า 100,000	ไม่ใช่	ใช่	ใช่	ผิวแห้ง, แพ้อาหาร, พันธุกรรม/ กรรมพันธุ์, ภูมิคุ้มกันของร่างกาย	ใช่	ใช่	ใช่	ใช่	ใช่	ใช่	ใช่	ใช่	ไม่ใช่	ใช่	ใช่	ใช่	ใช่	ใช่	ใช่	ไม่ใช่	ใช่	ใช่	ใช่	ใช่	ใช่	ราคา	พบแพทย์เฉพาะทางโรคผิวหนัง	เห็นด้วย (2)	เห็นด้วย (2)	เห็นด้วย (2)	เห็นด้วย (2)	เห็นด้วย (2)	เห็นด้วย (2)
27	หญิง	ไม่ใช่บุคลากรทางการแพทย์ (ไม่ได้ดูแลผู้ป่วย)	ปริญญาตรี	โสด	1	น้อยกว่า 15,000	ไม่ใช่	ไม่ใช่	ไม่ใช่	ไม่ทราบ	ไม่ใช่	ไม่ใช่	ไม่ใช่	ไม่ใช่	ไม่ใช่	ไม่ใช่	ใช่	ไม่ใช่	ไม่ใช่	ไม่ใช่	ไม่ใช่	ไม่ใช่	ใช่	ไม่ใช่	ไม่ใช่	ใช่	ใช่	ใช่	ใช่	ไม่ใช่	ไม่ใช่	ความรู้สึกหลังทาครีม	ซื้อยาจากร้านขายยา	ไม่เห็นด้วยอย่างยิ่ง (0)	ไม่เห็นด้วยอย่างยิ่ง (0)	ไม่เห็นด้วยอย่างยิ่ง (0)	ไม่เห็นด้วยอย่างยิ่ง (0)	ไม่เห็นด้วยอย่างยิ่ง (0)	ไม่เห็นด้วยอย่างยิ่ง (0)
38	หญิง	ไม่ใช่บุคลากรทางการแพทย์ (ไม่ได้ดูแลผู้ป่วย)	ตำ่กว่าปริญญาตรี	แต่งงาน	1	30,000 - 50,000	ไม่ใช่	ใช่	ใช่	แพ้อาหาร, พันธุกรรม/ กรรมพันธุ์, ภูมิคุ้มกันของร่างกาย, ไม่ทราบ	ใช่	ใช่	ใช่	ใช่	ใช่	ใช่	ใช่	ไม่ใช่	ใช่	ไม่ใช่	ใช่	ใช่	ใช่	ใช่	ไม่ใช่	ใช่	ใช่	ใช่	ใช่	ไม่ใช่	ไม่ใช่	ยี่ห้อ	พบแพทย์เฉพาะทางโรคผิวหนัง	เห็นด้วยอย่างยิ่ง (3)	เห็นด้วย (2)	เห็นด้วยอย่างยิ่ง (3)	เห็นด้วยอย่างยิ่ง (3)	เห็นด้วยอย่างยิ่ง (3)	เห็นด้วย (2)
27	หญิง	ไม่ใช่บุคลากรทางการแพทย์ (ไม่ได้ดูแลผู้ป่วย)	ปริญญาตรี	โสด	1	น้อยกว่า 15,000	ไม่ใช่	ใช่	ไม่ใช่	ไม่ทราบ	ไม่ใช่	ไม่ใช่	ไม่ใช่	ไม่ใช่	ไม่ใช่	ไม่ใช่	ใช่	ไม่ใช่	ไม่ใช่	ไม่ใช่	ไม่ใช่	ไม่ใช่	ใช่	ไม่ใช่	ไม่ใช่	ใช่	ใช่	ใช่	ใช่	ไม่ใช่	ไม่ใช่	ความรู้สึกหลังทาครีม	ซื้อยาจากร้านขายยา	ไม่เห็นด้วยอย่างยิ่ง (0)	ไม่เห็นด้วยอย่างยิ่ง (0)	ไม่เห็นด้วยอย่างยิ่ง (0)	ไม่เห็นด้วยอย่างยิ่ง (0)	ไม่เห็นด้วยอย่างยิ่ง (0)	ไม่เห็นด้วยอย่างยิ่ง (0)
26	หญิง	ไม่ใช่บุคลากรทางการแพทย์ (ไม่ได้ดูแลผู้ป่วย)	ตำ่กว่าปริญญาตรี	แต่งงาน	1	น้อยกว่า 15,000	ไม่ใช่	ใช่	ไม่ใช่	ไม่ทราบ	ไม่ใช่	ไม่ใช่	ไม่ใช่	ไม่ใช่	ไม่ใช่	ไม่ใช่	ไม่ใช่	ไม่ใช่	ไม่ใช่	ไม่ใช่	ไม่ใช่	ไม่ใช่	ไม่ใช่	ไม่ใช่	ไม่ใช่	ใช่	ใช่	ใช่	ใช่	ใช่	ใช่	ความรู้สึกหลังทาครีม	ซื้อครีมออนไลน์	ไม่เห็นด้วย (1)	ไม่เห็นด้วย (1)	เห็นด้วย (2)	ไม่เห็นด้วยอย่างยิ่ง (0)	เห็นด้วย (2)	เห็นด้วย (2)
26	หญิง	ไม่ใช่บุคลากรทางการแพทย์ (ไม่ได้ดูแลผู้ป่วย)	ป.ว.ส.	แต่งงาน	1	15,000 - 30,000	ไม่ใช่	ใช่	ใช่	ผิวแห้ง, พันธุกรรม/ กรรมพันธุ์, ภูมิคุ้มกันของร่างกาย	ใช่	ใช่	ไม่ใช่	ใช่	ใช่	ใช่	ใช่	ใช่	ไม่ใช่	ใช่	ใช่	ใช่	ใช่	ใช่	ใช่	ไม่ใช่	ใช่	ใช่	ใช่	ใช่	ใช่	ความชุ่มชื้น	พบแพทย์ทั่วไป/ กุมารแพทย์	เห็นด้วย (2)	เห็นด้วยอย่างยิ่ง (3)	เห็นด้วย (2)	เห็นด้วยอย่างยิ่ง (3)	ไม่เห็นด้วย (1)	ไม่เห็นด้วย (1)
40	ชาย	อาชีอาชีพอิสระ	ปริญญาตรี	หย่า	2	15,000 - 30,000	ใช่	ใช่	ใช่	พันธุกรรม/ กรรมพันธุ์, ภูมิคุ้มกันของร่างกาย	ไม่ใช่	ใช่	ใช่	ใช่	ใช่	ใช่	ใช่	ใช่	ไม่ใช่	ใช่	ใช่	ใช่	ใช่	ใช่	ไม่ใช่	ไม่ใช่	ไม่ใช่	ไม่ใช่	ไม่ใช่	ไม่ใช่	ใช่	ความรู้สึกหลังทาครีม	พบแพทย์เฉพาะทางโรคผิวหนัง	เห็นด้วย (2)	ไม่เห็นด้วย (1)	ไม่เห็นด้วยอย่างยิ่ง (0)	ไม่เห็นด้วยอย่างยิ่ง (0)	ไม่เห็นด้วยอย่างยิ่ง (0)	ไม่เห็นด้วย (1)
28	ชาย	ข้าราชการ	ปริญญาตรี	โสด	1	15,000 - 30,000	ไม่ใช่	ไม่ใช่	ไม่ใช่	ไม่ทราบ	ใช่	ใช่	ใช่	ไม่ใช่	ใช่	ใช่	ใช่	ใช่	ใช่	ใช่	ใช่	ใช่	ใช่	ใช่	ใช่	ใช่	ใช่	ใช่	ใช่	ใช่	ใช่	ราคา	ซื้อยาจากร้านขายยา	เห็นด้วยอย่างยิ่ง (3)	เห็นด้วยอย่างยิ่ง (3)	เห็นด้วยอย่างยิ่ง (3)	เห็นด้วยอย่างยิ่ง (3)	เห็นด้วยอย่างยิ่ง (3)	เห็นด้วยอย่างยิ่ง (3)
28	ชาย	ข้าราชการ	ปริญญาตรี	โสด	1	15,000 - 30,000	ไม่ใช่	ไม่ใช่	ไม่ใช่	ไม่ทราบ	ใช่	ใช่	ใช่	ไม่ใช่	ใช่	ใช่	ใช่	ใช่	ใช่	ใช่	ใช่	ใช่	ใช่	ใช่	ใช่	ใช่	ใช่	ใช่	ใช่	ใช่	ใช่	ราคา	ซื้อยาจากร้านขายยา	เห็นด้วยอย่างยิ่ง (3)	เห็นด้วยอย่างยิ่ง (3)	เห็นด้วยอย่างยิ่ง (3)	เห็นด้วยอย่างยิ่ง (3)	เห็นด้วยอย่างยิ่ง (3)	เห็นด้วยอย่างยิ่ง (3)
29	หญิง	บุคลากรทางการแพทย์ (แพทย์ พยาบาล ทันตแพทย์ บุคลากรทางการแพทย์ที่ต้องดูแลผู้ป่วย)	ตำ่กว่าปริญญาตรี	แต่งงาน	1	15,000 - 30,000	ไม่ใช่	ใช่	ใช่	ผิวแห้ง, แพ้อาหาร, ภูมิคุ้มกันของร่างกาย	ใช่	ใช่	ใช่	ใช่	ใช่	ใช่	ใช่	ใช่	ใช่	ใช่	ใช่	ใช่	ใช่	ใช่	ใช่	ใช่	ใช่	ใช่	ใช่	ใช่	ใช่	ความรู้สึกหลังทาครีม	พบแพทย์เฉพาะทางโรคผิวหนัง	เห็นด้วย (2)	เห็นด้วยอย่างยิ่ง (3)	เห็นด้วย (2)	เห็นด้วย (2)	เห็นด้วย (2)	เห็นด้วย (2)
27	หญิง	ไม่ใช่บุคลากรทางการแพทย์ (ไม่ได้ดูแลผู้ป่วย)	ปริญญาตรี	ไม่ได้สมรส	1	15,000 - 30,000	ใช่	ใช่	ใช่	ผิวแห้ง, แพ้อาหาร	ใช่	ใช่	ใช่	ใช่	ใช่	ไม่ใช่	ใช่	ใช่	ใช่	ใช่	ใช่	ใช่	ใช่	ใช่	ใช่	ใช่	ใช่	ใช่	ใช่	ไม่ใช่	ใช่	ความรู้สึกหลังทาครีม	พบแพทย์ทั่วไป/ กุมารแพทย์	เห็นด้วยอย่างยิ่ง (3)	เห็นด้วยอย่างยิ่ง (3)	เห็นด้วยอย่างยิ่ง (3)	เห็นด้วยอย่างยิ่ง (3)	เห็นด้วยอย่างยิ่ง (3)	เห็นด้วยอย่างยิ่ง (3)
26	หญิง	ไม่ใช่บุคลากรทางการแพทย์ (ไม่ได้ดูแลผู้ป่วย)	ปริญญาตรี	แต่งงาน	1	30,000 - 50,000	ไม่ใช่	ใช่	ไม่ใช่	แพ้อาหาร, ภูมิคุ้มกันของร่างกาย	ใช่	ไม่ใช่	ไม่ใช่	ใช่	ใช่	ใช่	ใช่	ไม่ใช่	ไม่ใช่	ใช่	ใช่	ไม่ใช่	ใช่	ไม่ใช่	ใช่	ใช่	ใช่	ใช่	ใช่	ใช่	ใช่	ความรู้สึกหลังทาครีม	พบแพทย์เฉพาะทางโรคผิวหนัง	เห็นด้วย (2)	เห็นด้วย (2)	เห็นด้วย (2)	เห็นด้วย (2)	เห็นด้วย (2)	เห็นด้วย (2)
27	หญิง	ไม่ใช่บุคลากรทางการแพทย์ (ไม่ได้ดูแลผู้ป่วย)	ปริญญาตรี	โสด	2	น้อยกว่า 15,000	ไม่ใช่	ใช่	ไม่ใช่	ไม่ทราบ	ไม่ใช่	ไม่ใช่	ไม่ใช่	ไม่ใช่	ไม่ใช่	ไม่ใช่	ใช่	ไม่ใช่	ไม่ใช่	ไม่ใช่	ไม่ใช่	ไม่ใช่	ใช่	ไม่ใช่	ไม่ใช่	ใช่	ใช่	ใช่	ใช่	ไม่ใช่	ไม่ใช่	ความรู้สึกหลังทาครีม	ซื้อยาจากร้านขายยา	ไม่เห็นด้วยอย่างยิ่ง (0)	ไม่เห็นด้วยอย่างยิ่ง (0)	ไม่เห็นด้วยอย่างยิ่ง (0)	ไม่เห็นด้วยอย่างยิ่ง (0)	ไม่เห็นด้วยอย่างยิ่ง (0)	ไม่เห็นด้วยอย่างยิ่ง (0)
26	หญิง	ไม่ใช่บุคลากรทางการแพทย์ (ไม่ได้ดูแลผู้ป่วย)	ตำ่กว่าปริญญาตรี	แต่งงาน	1	น้อยกว่า 15,000	ไม่ใช่	ใช่	ไม่ใช่	ไม่ทราบ	ไม่ใช่	ไม่ใช่	ไม่ใช่	ไม่ใช่	ไม่ใช่	ไม่ใช่	ไม่ใช่	ไม่ใช่	ไม่ใช่	ไม่ใช่	ไม่ใช่	ไม่ใช่	ไม่ใช่	ไม่ใช่	ไม่ใช่	ใช่	ใช่	ใช่	ใช่	ใช่	ใช่	ความรู้สึกหลังทาครีม	ซื้อครีมออนไลน์	ไม่เห็นด้วย (1)	ไม่เห็นด้วย (1)	เห็นด้วย (2)	ไม่เห็นด้วยอย่างยิ่ง (0)	เห็นด้วย (2)	เห็นด้วย (2)
26	หญิง	ไม่ใช่บุคลากรทางการแพทย์ (ไม่ได้ดูแลผู้ป่วย)	ป.ว.ส.	แต่งงาน	1	15,000 - 30,000	ไม่ใช่	ใช่	ใช่	ผิวแห้ง, พันธุกรรม/ กรรมพันธุ์, ภูมิคุ้มกันของร่างกาย	ใช่	ใช่	ไม่ใช่	ใช่	ใช่	ใช่	ใช่	ใช่	ไม่ใช่	ใช่	ใช่	ใช่	ใช่	ใช่	ใช่	ไม่ใช่	ใช่	ใช่	ใช่	ใช่	ใช่	ความชุ่มชื้น	พบแพทย์ทั่วไป/ กุมารแพทย์	เห็นด้วย (2)	เห็นด้วยอย่างยิ่ง (3)	เห็นด้วย (2)	เห็นด้วยอย่างยิ่ง (3)	ไม่เห็นด้วย (1)	ไม่เห็นด้วย (1)
40	ชาย	อาชีอาชีพอิสระ	ปริญญาตรี	หย่า	2	15,000 - 30,000	ใช่	ใช่	ใช่	พันธุกรรม/ กรรมพันธุ์, ภูมิคุ้มกันของร่างกาย	ไม่ใช่	ใช่	ใช่	ใช่	ใช่	ใช่	ใช่	ใช่	ไม่ใช่	ใช่	ใช่	ใช่	ใช่	ใช่	ไม่ใช่	ไม่ใช่	ไม่ใช่	ไม่ใช่	ไม่ใช่	ไม่ใช่	ใช่	ความรู้สึกหลังทาครีม	พบแพทย์เฉพาะทางโรคผิวหนัง	เห็นด้วย (2)	ไม่เห็นด้วย (1)	ไม่เห็นด้วยอย่างยิ่ง (0)	ไม่เห็นด้วยอย่างยิ่ง (0)	ไม่เห็นด้วยอย่างยิ่ง (0)	ไม่เห็นด้วย (1)
27	หญิง	ไม่ใช่บุคลากรทางการแพทย์ (ไม่ได้ดูแลผู้ป่วย)	ตำ่กว่าปริญญาตรี	โสด	2	น้อยกว่า 15,000	ไม่ใช่	ใช่	ไม่ใช่	พันธุกรรม/ กรรมพันธุ์, ภูมิคุ้มกันของร่างกาย	ใช่	ใช่	ใช่	ใช่	ใช่	ใช่	ใช่	ใช่	ใช่	ใช่	ไม่ใช่	ใช่	ไม่ใช่	ใช่	ใช่	ใช่	ใช่	ใช่	ใช่	ใช่	ใช่	ความชุ่มชื้น	พบแพทย์ทั่วไป/ กุมารแพทย์	เห็นด้วย (2)	เห็นด้วย (2)	เห็นด้วย (2)	เห็นด้วย (2)	ไม่เห็นด้วย (1)	ไม่เห็นด้วย (1)
35	หญิง	บุคลากรทางการแพทย์ (แพทย์ พยาบาล ทันตแพทย์ บุคลากรทางการแพทย์ที่ต้องดูแลผู้ป่วย)	ปริญญาโท หรือ สูงกว่า	แต่งงาน	1	มากกว่า 100,000	ไม่ใช่	ใช่	ใช่	ผิวแห้ง, แพ้อาหาร, พันธุกรรม/ กรรมพันธุ์, ภูมิคุ้มกันของร่างกาย	ใช่	ใช่	ใช่	ใช่	ใช่	ใช่	ใช่	ใช่	ไม่ใช่	ใช่	ใช่	ใช่	ใช่	ใช่	ใช่	ไม่ใช่	ใช่	ใช่	ใช่	ใช่	ใช่	ราคา	พบแพทย์เฉพาะทางโรคผิวหนัง	เห็นด้วย (2)	เห็นด้วย (2)	เห็นด้วย (2)	เห็นด้วย (2)	เห็นด้วย (2)	เห็นด้วย (2)
29	หญิง	บุคลากรทางการแพทย์ (แพทย์ พยาบาล ทันตแพทย์ บุคลากรทางการแพทย์ที่ต้องดูแลผู้ป่วย)	ตำ่กว่าปริญญาตรี	แต่งงาน	1	15,000 - 30,000	ไม่ใช่	ใช่	ใช่	ผิวแห้ง, แพ้อาหาร, ภูมิคุ้มกันของร่างกาย	ใช่	ใช่	ใช่	ใช่	ใช่	ใช่	ใช่	ใช่	ใช่	ใช่	ใช่	ใช่	ใช่	ใช่	ใช่	ใช่	ใช่	ใช่	ใช่	ใช่	ใช่	ความรู้สึกหลังทาครีม	พบแพทย์เฉพาะทางโรคผิวหนัง	เห็นด้วย (2)	เห็นด้วยอย่างยิ่ง (3)	เห็นด้วย (2)	เห็นด้วย (2)	เห็นด้วย (2)	เห็นด้วย (2)
29	หญิง	บุคลากรทางการแพทย์ (แพทย์ พยาบาล ทันตแพทย์ บุคลากรทางการแพทย์ที่ต้องดูแลผู้ป่วย)	ตำ่กว่าปริญญาตรี	แต่งงาน	1	15,000 - 30,000	ไม่ใช่	ใช่	ใช่	ผิวแห้ง, แพ้อาหาร, ภูมิคุ้มกันของร่างกาย	ใช่	ใช่	ใช่	ใช่	ใช่	ใช่	ใช่	ใช่	ใช่	ใช่	ใช่	ใช่	ใช่	ใช่	ใช่	ใช่	ใช่	ใช่	ใช่	ใช่	ใช่	ความรู้สึกหลังทาครีม	พบแพทย์เฉพาะทางโรคผิวหนัง	เห็นด้วย (2)	เห็นด้วยอย่างยิ่ง (3)	เห็นด้วย (2)	เห็นด้วย (2)	เห็นด้วย (2)	เห็นด้วย (2)
29	หญิง	บุคลากรทางการแพทย์ (แพทย์ พยาบาล ทันตแพทย์ บุคลากรทางการแพทย์ที่ต้องดูแลผู้ป่วย)	ตำ่กว่าปริญญาตรี	แต่งงาน	1	15,000 - 30,000	ไม่ใช่	ใช่	ใช่	ผิวแห้ง, แพ้อาหาร, ภูมิคุ้มกันของร่างกาย	ใช่	ใช่	ใช่	ใช่	ใช่	ใช่	ใช่	ใช่	ใช่	ใช่	ใช่	ใช่	ใช่	ใช่	ใช่	ใช่	ใช่	ใช่	ใช่	ใช่	ใช่	ความรู้สึกหลังทาครีม	พบแพทย์เฉพาะทางโรคผิวหนัง	เห็นด้วย (2)	เห็นด้วยอย่างยิ่ง (3)	เห็นด้วย (2)	เห็นด้วย (2)	เห็นด้วย (2)	เห็นด้วย (2)
38	หญิง	บุคลากรทางการแพทย์ (แพทย์ พยาบาล ทันตแพทย์ บุคลากรทางการแพทย์ที่ต้องดูแลผู้ป่วย)	ปริญญาโท หรือ สูงกว่า	แต่งงาน	1	มากกว่า 100,000	ไม่ใช่	ใช่	ใช่	ผิวแห้ง, แพ้อาหาร, พันธุกรรม/ กรรมพันธุ์, ภูมิคุ้มกันของร่างกาย	ใช่	ใช่	ใช่	ใช่	ใช่	ใช่	ใช่	ใช่	ไม่ใช่	ใช่	ใช่	ใช่	ใช่	ใช่	ใช่	ไม่ใช่	ใช่	ใช่	ใช่	ใช่	ใช่	ราคา	พบแพทย์เฉพาะทางโรคผิวหนัง	เห็นด้วย (2)	เห็นด้วย (2)	เห็นด้วย (2)	เห็นด้วย (2)	เห็นด้วย (2)	เห็นด้วย (2)
26	หญิง	ไม่ใช่บุคลากรทางการแพทย์ (ไม่ได้ดูแลผู้ป่วย)	ปริญญาตรี	แต่งงาน	1	30,000 - 50,000	ไม่ใช่	ไม่ใช่	ไม่ใช่	แพ้อาหาร, ภูมิคุ้มกันของร่างกาย	ใช่	ไม่ใช่	ไม่ใช่	ใช่	ใช่	ใช่	ใช่	ไม่ใช่	ไม่ใช่	ใช่	ใช่	ไม่ใช่	ใช่	ไม่ใช่	ใช่	ใช่	ใช่	ใช่	ใช่	ใช่	ใช่	ความรู้สึกหลังทาครีม	พบแพทย์เฉพาะทางโรคผิวหนัง	เห็นด้วย (2)	เห็นด้วย (2)	เห็นด้วย (2)	เห็นด้วย (2)	เห็นด้วย (2)	เห็นด้วย (2)
29	หญิง	บุคลากรทางการแพทย์ (แพทย์ พยาบาล ทันตแพทย์ บุคลากรทางการแพทย์ที่ต้องดูแลผู้ป่วย)	ตำ่กว่าปริญญาตรี	แต่งงาน	1	15,000 - 30,000	ไม่ใช่	ใช่	ใช่	ผิวแห้ง, แพ้อาหาร, ภูมิคุ้มกันของร่างกาย	ใช่	ใช่	ใช่	ใช่	ใช่	ใช่	ใช่	ใช่	ใช่	ใช่	ใช่	ใช่	ใช่	ใช่	ใช่	ใช่	ใช่	ใช่	ใช่	ใช่	ใช่	ความรู้สึกหลังทาครีม	พบแพทย์เฉพาะทางโรคผิวหนัง	เห็นด้วย (2)	เห็นด้วยอย่างยิ่ง (3)	เห็นด้วย (2)	เห็นด้วย (2)	เห็นด้วย (2)	เห็นด้วย (2)
38	หญิง	ไม่ใช่บุคลากรทางการแพทย์ (ไม่ได้ดูแลผู้ป่วย)	ตำ่กว่าปริญญาตรี	แต่งงาน	1	30,000 - 50,000	ไม่ใช่	ใช่	ใช่	แพ้อาหาร, พันธุกรรม/ กรรมพันธุ์, ภูมิคุ้มกันของร่างกาย, ไม่ทราบ	ใช่	ใช่	ใช่	ใช่	ใช่	ใช่	ใช่	ไม่ใช่	ใช่	ไม่ใช่	ใช่	ใช่	ใช่	ใช่	ไม่ใช่	ใช่	ใช่	ใช่	ใช่	ไม่ใช่	ไม่ใช่	ยี่ห้อ	พบแพทย์เฉพาะทางโรคผิวหนัง	เห็นด้วยอย่างยิ่ง (3)	เห็นด้วย (2)	เห็นด้วยอย่างยิ่ง (3)	เห็นด้วยอย่างยิ่ง (3)	เห็นด้วยอย่างยิ่ง (3)	เห็นด้วย (2)
29	หญิง	บุคลากรทางการแพทย์ (แพทย์ พยาบาล ทันตแพทย์ บุคลากรทางการแพทย์ที่ต้องดูแลผู้ป่วย)	ตำ่กว่าปริญญาตรี	แต่งงาน	1	15,000 - 30,000	ไม่ใช่	ใช่	ใช่	ผิวแห้ง, แพ้อาหาร, ภูมิคุ้มกันของร่างกาย	ใช่	ใช่	ใช่	ใช่	ใช่	ใช่	ใช่	ใช่	ใช่	ใช่	ใช่	ใช่	ใช่	ใช่	ใช่	ใช่	ใช่	ใช่	ใช่	ใช่	ใช่	ความรู้สึกหลังทาครีม	พบแพทย์เฉพาะทางโรคผิวหนัง	เห็นด้วย (2)	เห็นด้วยอย่างยิ่ง (3)	เห็นด้วย (2)	เห็นด้วย (2)	เห็นด้วย (2)	เห็นด้วย (2)
26	หญิง	ไม่ใช่บุคลากรทางการแพทย์ (ไม่ได้ดูแลผู้ป่วย)	ปริญญาตรี	แต่งงาน	1	30,000 - 50,000	ไม่ใช่	ไม่ใช่	ไม่ใช่	แพ้อาหาร, ภูมิคุ้มกันของร่างกาย	ใช่	ไม่ใช่	ไม่ใช่	ใช่	ใช่	ใช่	ใช่	ไม่ใช่	ไม่ใช่	ใช่	ใช่	ไม่ใช่	ใช่	ไม่ใช่	ใช่	ใช่	ใช่	ใช่	ใช่	ใช่	ใช่	ความรู้สึกหลังทาครีม	พบแพทย์เฉพาะทางโรคผิวหนัง	เห็นด้วย (2)	เห็นด้วย (2)	เห็นด้วย (2)	เห็นด้วย (2)	เห็นด้วย (2)	เห็นด้วย (2)
29	หญิง	บุคลากรทางการแพทย์ (แพทย์ พยาบาล ทันตแพทย์ บุคลากรทางการแพทย์ที่ต้องดูแลผู้ป่วย)	ปริญญาตรี	แต่งงาน	1	15,000 - 30,000	ไม่ใช่	ใช่	ใช่	ผิวแห้ง, แพ้อาหาร, ภูมิคุ้มกันของร่างกาย	ใช่	ใช่	ใช่	ใช่	ใช่	ใช่	ใช่	ใช่	ใช่	ใช่	ใช่	ใช่	ใช่	ใช่	ใช่	ใช่	ใช่	ใช่	ใช่	ใช่	ใช่	ความรู้สึกหลังทาครีม	พบแพทย์เฉพาะทางโรคผิวหนัง	เห็นด้วย (2)	เห็นด้วยอย่างยิ่ง (3)	เห็นด้วย (2)	เห็นด้วย (2)	เห็นด้วย (2)	เห็นด้วย (2)
29	หญิง	บุคลากรทางการแพทย์ (แพทย์ พยาบาล ทันตแพทย์ บุคลากรทางการแพทย์ที่ต้องดูแลผู้ป่วย)	ปริญญาตรี	แต่งงาน	1	15,000 - 30,000	ไม่ใช่	ใช่	ใช่	ผิวแห้ง, แพ้อาหาร, ภูมิคุ้มกันของร่างกาย	ใช่	ใช่	ใช่	ใช่	ใช่	ใช่	ใช่	ใช่	ใช่	ใช่	ใช่	ใช่	ใช่	ใช่	ใช่	ใช่	ใช่	ใช่	ใช่	ใช่	ใช่	ความรู้สึกหลังทาครีม	พบแพทย์เฉพาะทางโรคผิวหนัง	เห็นด้วย (2)	เห็นด้วยอย่างยิ่ง (3)	เห็นด้วย (2)	เห็นด้วย (2)	เห็นด้วย (2)	เห็นด้วย (2)
30	หญิง	บุคลากรทางการแพทย์ (แพทย์ พยาบาล ทันตแพทย์ บุคลากรทางการแพทย์ที่ต้องดูแลผู้ป่วย)	ตำ่กว่าปริญญาตรี	แต่งงาน	1	15,000 - 30,000	ไม่ใช่	ใช่	ใช่	ผิวแห้ง, แพ้อาหาร, ภูมิคุ้มกันของร่างกาย	ใช่	ใช่	ใช่	ใช่	ใช่	ใช่	ใช่	ใช่	ใช่	ใช่	ใช่	ใช่	ใช่	ใช่	ใช่	ใช่	ใช่	ใช่	ใช่	ใช่	ใช่	ความรู้สึกหลังทาครีม	พบแพทย์เฉพาะทางโรคผิวหนัง	เห็นด้วย (2)	เห็นด้วยอย่างยิ่ง (3)	เห็นด้วย (2)	เห็นด้วย (2)	เห็นด้วย (2)	เห็นด้วย (2)
35	หญิง	บุคลากรทางการแพทย์ (แพทย์ พยาบาล ทันตแพทย์ บุคลากรทางการแพทย์ที่ต้องดูแลผู้ป่วย)	ปริญญาตรี	แต่งงาน	1	15,000 - 30,000	ไม่ใช่	ใช่	ใช่	ผิวแห้ง, แพ้อาหาร, ภูมิคุ้มกันของร่างกาย	ใช่	ใช่	ใช่	ใช่	ใช่	ใช่	ใช่	ใช่	ใช่	ใช่	ใช่	ใช่	ใช่	ใช่	ใช่	ใช่	ใช่	ใช่	ใช่	ใช่	ใช่	ความรู้สึกหลังทาครีม	พบแพทย์เฉพาะทางโรคผิวหนัง	เห็นด้วย (2)	เห็นด้วยอย่างยิ่ง (3)	เห็นด้วย (2)	เห็นด้วย (2)	เห็นด้วย (2)	เห็นด้วย (2)
29	หญิง	บุคลากรทางการแพทย์ (แพทย์ พยาบาล ทันตแพทย์ บุคลากรทางการแพทย์ที่ต้องดูแลผู้ป่วย)	ปริญญาตรี	แต่งงาน	1	15,000 - 30,000	ไม่ใช่	ใช่	ใช่	ผิวแห้ง, แพ้อาหาร, ภูมิคุ้มกันของร่างกาย	ใช่	ใช่	ใช่	ใช่	ใช่	ใช่	ใช่	ใช่	ใช่	ใช่	ใช่	ใช่	ใช่	ใช่	ใช่	ใช่	ใช่	ใช่	ใช่	ใช่	ใช่	ความรู้สึกหลังทาครีม	พบแพทย์เฉพาะทางโรคผิวหนัง	เห็นด้วย (2)	เห็นด้วยอย่างยิ่ง (3)	เห็นด้วย (2)	เห็นด้วย (2)	เห็นด้วย (2)	เห็นด้วย (2)
32	หญิง	บุคลากรทางการแพทย์ (แพทย์ พยาบาล ทันตแพทย์ บุคลากรทางการแพทย์ที่ต้องดูแลผู้ป่วย)	ปริญญาตรี	แต่งงาน	1	15,000 - 30,000	ไม่ใช่	ใช่	ใช่	ผิวแห้ง, แพ้อาหาร, ภูมิคุ้มกันของร่างกาย	ใช่	ใช่	ใช่	ใช่	ใช่	ใช่	ใช่	ใช่	ใช่	ใช่	ใช่	ใช่	ใช่	ใช่	ใช่	ใช่	ใช่	ใช่	ใช่	ใช่	ใช่	ความรู้สึกหลังทาครีม	พบแพทย์เฉพาะทางโรคผิวหนัง	เห็นด้วย (2)	เห็นด้วยอย่างยิ่ง (3)	เห็นด้วย (2)	เห็นด้วย (2)	เห็นด้วย (2)	เห็นด้วย (2)
29	หญิง	บุคลากรทางการแพทย์ (แพทย์ พยาบาล ทันตแพทย์ บุคลากรทางการแพทย์ที่ต้องดูแลผู้ป่วย)	ตำ่กว่าปริญญาตรี	แต่งงาน	1	15,000 - 30,000	ไม่ใช่	ใช่	ใช่	ผิวแห้ง, แพ้อาหาร, ภูมิคุ้มกันของร่างกาย	ใช่	ใช่	ใช่	ใช่	ใช่	ใช่	ใช่	ใช่	ใช่	ใช่	ใช่	ใช่	ใช่	ใช่	ใช่	ใช่	ใช่	ใช่	ใช่	ใช่	ใช่	ความรู้สึกหลังทาครีม	พบแพทย์เฉพาะทางโรคผิวหนัง	เห็นด้วย (2)	เห็นด้วยอย่างยิ่ง (3)	เห็นด้วย (2)	เห็นด้วย (2)	เห็นด้วย (2)	เห็นด้วย (2)
26	หญิง	ไม่ใช่บุคลากรทางการแพทย์ (ไม่ได้ดูแลผู้ป่วย)	ปริญญาตรี	แต่งงาน	1	น้อยกว่า 15,000	ไม่ใช่	ไม่ใช่	ไม่ใช่	ไม่ทราบ	ไม่ใช่	ไม่ใช่	ไม่ใช่	ไม่ใช่	ไม่ใช่	ไม่ใช่	ไม่ใช่	ไม่ใช่	ไม่ใช่	ไม่ใช่	ไม่ใช่	ไม่ใช่	ไม่ใช่	ไม่ใช่	ไม่ใช่	ใช่	ใช่	ใช่	ใช่	ใช่	ใช่	ความรู้สึกหลังทาครีม	ซื้อครีมออนไลน์	ไม่เห็นด้วย (1)	ไม่เห็นด้วย (1)	เห็นด้วย (2)	ไม่เห็นด้วยอย่างยิ่ง (0)	เห็นด้วย (2)	เห็นด้วย (2)
26	หญิง	ไม่ใช่บุคลากรทางการแพทย์ (ไม่ได้ดูแลผู้ป่วย)	ป.ว.ส.	แต่งงาน	1	15,000 - 30,000	ไม่ใช่	ไม่ใช่	ใช่	ผิวแห้ง, พันธุกรรม/ กรรมพันธุ์, ภูมิคุ้มกันของร่างกาย	ใช่	ใช่	ไม่ใช่	ใช่	ใช่	ใช่	ใช่	ใช่	ไม่ใช่	ใช่	ใช่	ใช่	ใช่	ใช่	ใช่	ไม่ใช่	ใช่	ใช่	ใช่	ใช่	ใช่	ความชุ่มชื้น	พบแพทย์ทั่วไป/ กุมารแพทย์	เห็นด้วย (2)	เห็นด้วยอย่างยิ่ง (3)	เห็นด้วย (2)	เห็นด้วยอย่างยิ่ง (3)	ไม่เห็นด้วย (1)	ไม่เห็นด้วย (1)
40	ชาย	อาชีอาชีพอิสระ	ปริญญาตรี	หย่า	2	15,000 - 30,000	ใช่	ใช่	ใช่	พันธุกรรม/ กรรมพันธุ์, ภูมิคุ้มกันของร่างกาย	ไม่ใช่	ใช่	ใช่	ใช่	ใช่	ใช่	ใช่	ใช่	ไม่ใช่	ใช่	ใช่	ใช่	ใช่	ใช่	ไม่ใช่	ไม่ใช่	ไม่ใช่	ไม่ใช่	ไม่ใช่	ไม่ใช่	ใช่	ความรู้สึกหลังทาครีม	พบแพทย์เฉพาะทางโรคผิวหนัง	เห็นด้วย (2)	ไม่เห็นด้วย (1)	ไม่เห็นด้วยอย่างยิ่ง (0)	ไม่เห็นด้วยอย่างยิ่ง (0)	ไม่เห็นด้วยอย่างยิ่ง (0)	ไม่เห็นด้วย (1)
27	หญิง	ไม่ใช่บุคลากรทางการแพทย์ (ไม่ได้ดูแลผู้ป่วย)	ตำ่กว่าปริญญาตรี	โสด	2	น้อยกว่า 15,000	ไม่ใช่	ไม่ใช่	ไม่ใช่	พันธุกรรม/ กรรมพันธุ์, ภูมิคุ้มกันของร่างกาย	ใช่	ใช่	ใช่	ใช่	ใช่	ใช่	ใช่	ใช่	ใช่	ใช่	ไม่ใช่	ใช่	ไม่ใช่	ใช่	ใช่	ใช่	ใช่	ใช่	ใช่	ใช่	ใช่	ความชุ่มชื้น	พบแพทย์ทั่วไป/ กุมารแพทย์	เห็นด้วย (2)	เห็นด้วย (2)	เห็นด้วย (2)	เห็นด้วย (2)	ไม่เห็นด้วย (1)	ไม่เห็นด้วย (1)
35	หญิง	ค้าขาย	ปริญญาตรี	แต่งงาน	2	15,000 - 30,000	ไม่ใช่	ใช่	ใช่	ผิวแห้ง, แพ้อาหาร	ใช่	ใช่	ใช่	ใช่	ใช่	ใช่	ใช่	ใช่	ไม่ใช่	ใช่	ไม่ใช่	ไม่ใช่	ใช่	ใช่	ใช่	ไม่ใช่	ใช่	ใช่	ใช่	ใช่	ใช่	ความรู้สึกหลังทาครีม	พบแพทย์เฉพาะทางโรคผิวหนัง	ไม่เห็นด้วย (1)	เห็นด้วย (2)	ไม่เห็นด้วย (1)	เห็นด้วย (2)	ไม่เห็นด้วย (1)	เห็นด้วย (2)
26	หญิง	ไม่ใช่บุคลากรทางการแพทย์ (ไม่ได้ดูแลผู้ป่วย)	ปริญญาตรี	แต่งงาน	1	30,000 - 50,000	ไม่ใช่	ไม่ใช่	ไม่ใช่	แพ้อาหาร, ภูมิคุ้มกันของร่างกาย	ใช่	ไม่ใช่	ไม่ใช่	ใช่	ใช่	ใช่	ใช่	ไม่ใช่	ไม่ใช่	ใช่	ใช่	ไม่ใช่	ใช่	ไม่ใช่	ใช่	ใช่	ใช่	ใช่	ใช่	ใช่	ใช่	ความรู้สึกหลังทาครีม	พบแพทย์เฉพาะทางโรคผิวหนัง	เห็นด้วย (2)	เห็นด้วย (2)	เห็นด้วย (2)	เห็นด้วย (2)	เห็นด้วย (2)	เห็นด้วย (2)
40	ชาย	อาชีอาชีพอิสระ	ปริญญาตรี	หย่า	2	15,000 - 30,000	ใช่	ใช่	ใช่	พันธุกรรม/ กรรมพันธุ์, ภูมิคุ้มกันของร่างกาย	ไม่ใช่	ใช่	ใช่	ใช่	ใช่	ใช่	ใช่	ใช่	ไม่ใช่	ใช่	ใช่	ใช่	ใช่	ใช่	ไม่ใช่	ไม่ใช่	ไม่ใช่	ไม่ใช่	ไม่ใช่	ไม่ใช่	ใช่	ความรู้สึกหลังทาครีม	พบแพทย์เฉพาะทางโรคผิวหนัง	เห็นด้วย (2)	ไม่เห็นด้วย (1)	ไม่เห็นด้วยอย่างยิ่ง (0)	ไม่เห็นด้วยอย่างยิ่ง (0)	ไม่เห็นด้วยอย่างยิ่ง (0)	ไม่เห็นด้วย (1)
27	หญิง	ไม่ใช่บุคลากรทางการแพทย์ (ไม่ได้ดูแลผู้ป่วย)	ปริญญาตรี	โสด	1	น้อยกว่า 15,000	ไม่ใช่	ไม่ใช่	ไม่ใช่	ไม่ทราบ	ไม่ใช่	ไม่ใช่	ไม่ใช่	ไม่ใช่	ไม่ใช่	ไม่ใช่	ใช่	ไม่ใช่	ไม่ใช่	ไม่ใช่	ไม่ใช่	ไม่ใช่	ใช่	ไม่ใช่	ไม่ใช่	ใช่	ใช่	ใช่	ใช่	ไม่ใช่	ไม่ใช่	ความรู้สึกหลังทาครีม	ซื้อยาจากร้านขายยา	ไม่เห็นด้วยอย่างยิ่ง (0)	ไม่เห็นด้วยอย่างยิ่ง (0)	ไม่เห็นด้วยอย่างยิ่ง (0)	ไม่เห็นด้วยอย่างยิ่ง (0)	ไม่เห็นด้วยอย่างยิ่ง (0)	ไม่เห็นด้วยอย่างยิ่ง (0)
26	หญิง	ไม่ใช่บุคลากรทางการแพทย์ (ไม่ได้ดูแลผู้ป่วย)	ตำ่กว่าปริญญาตรี	แต่งงาน	1	น้อยกว่า 15,000	ไม่ใช่	ไม่ใช่	ไม่ใช่	ไม่ทราบ	ไม่ใช่	ไม่ใช่	ไม่ใช่	ไม่ใช่	ไม่ใช่	ไม่ใช่	ไม่ใช่	ไม่ใช่	ไม่ใช่	ไม่ใช่	ไม่ใช่	ไม่ใช่	ไม่ใช่	ไม่ใช่	ไม่ใช่	ใช่	ใช่	ใช่	ใช่	ใช่	ใช่	ความรู้สึกหลังทาครีม	ซื้อครีมออนไลน์	ไม่เห็นด้วย (1)	ไม่เห็นด้วย (1)	เห็นด้วย (2)	ไม่เห็นด้วยอย่างยิ่ง (0)	เห็นด้วย (2)	เห็นด้วย (2)
29	หญิง	บุคลากรทางการแพทย์ (แพทย์ พยาบาล ทันตแพทย์ บุคลากรทางการแพทย์ที่ต้องดูแลผู้ป่วย)	ปริญญาตรี	แต่งงาน	1	15,000 - 30,000	ไม่ใช่	ใช่	ใช่	ผิวแห้ง, แพ้อาหาร, ภูมิคุ้มกันของร่างกาย	ใช่	ใช่	ใช่	ใช่	ใช่	ใช่	ใช่	ใช่	ใช่	ใช่	ใช่	ใช่	ใช่	ใช่	ใช่	ใช่	ใช่	ใช่	ใช่	ใช่	ใช่	ความรู้สึกหลังทาครีม	พบแพทย์เฉพาะทางโรคผิวหนัง	เห็นด้วย (2)	เห็นด้วยอย่างยิ่ง (3)	เห็นด้วย (2)	เห็นด้วย (2)	เห็นด้วย (2)	เห็นด้วย (2)
35	ชาย	ไม่ใช่บุคลากรทางการแพทย์ (ไม่ได้ดูแลผู้ป่วย)	ปริญญาตรี	แต่งงาน	2	15,000 - 30,000	ใช่	ใช่	ใช่	แพ้อาหาร, พันธุกรรม/ กรรมพันธุ์, ภูมิคุ้มกันของร่างกาย	ใช่	ใช่	ใช่	ใช่	ใช่	ใช่	ใช่	ไม่ใช่	ใช่	ใช่	ใช่	ใช่	ใช่	ไม่ใช่	ใช่	ใช่	ใช่	ใช่	ใช่	ใช่	ใช่	ความรู้สึกหลังทาครีม	ซื้อยาจากร้านขายยา	เห็นด้วยอย่างยิ่ง (3)	เห็นด้วย (2)	เห็นด้วย (2)	เห็นด้วย (2)	เห็นด้วย (2)	เห็นด้วย (2)
24	หญิง	ไม่ใช่บุคลากรทางการแพทย์ (ไม่ได้ดูแลผู้ป่วย)	ตำ่กว่าปริญญาตรี	แต่งงาน	1	น้อยกว่า 15,000	ไม่ใช่	ไม่ใช่	ไม่ใช่	แพ้อาหาร, ภูมิคุ้มกันของร่างกาย	ใช่	ไม่ใช่	ใช่	ใช่	ใช่	ใช่	ใช่	ใช่	ใช่	ใช่	ไม่ใช่	ไม่ใช่	ใช่	ใช่	ไม่ใช่	ใช่	ใช่	ใช่	ใช่	ใช่	ใช่	ยี่ห้อ	ซื้อยาจากร้านขายยา	เห็นด้วย (2)	เห็นด้วย (2)	เห็นด้วย (2)	เห็นด้วย (2)	เห็นด้วย (2)	เห็นด้วย (2)
28	ชาย	ข้าราชการ	ปริญญาตรี	โสด	1	15,000 - 30,000	ไม่ใช่	ไม่ใช่	ไม่ใช่	ไม่ทราบ	ใช่	ใช่	ใช่	ไม่ใช่	ใช่	ใช่	ใช่	ใช่	ใช่	ใช่	ใช่	ใช่	ใช่	ใช่	ใช่	ใช่	ใช่	ใช่	ใช่	ใช่	ใช่	ราคา	ซื้อยาจากร้านขายยา	เห็นด้วยอย่างยิ่ง (3)	เห็นด้วยอย่างยิ่ง (3)	เห็นด้วยอย่างยิ่ง (3)	เห็นด้วยอย่างยิ่ง (3)	เห็นด้วยอย่างยิ่ง (3)	เห็นด้วยอย่างยิ่ง (3)
29	หญิง	บุคลากรทางการแพทย์ (แพทย์ พยาบาล ทันตแพทย์ บุคลากรทางการแพทย์ที่ต้องดูแลผู้ป่วย)	ตำ่กว่าปริญญาตรี	แต่งงาน	1	15,000 - 30,000	ไม่ใช่	ใช่	ใช่	ผิวแห้ง, แพ้อาหาร, ภูมิคุ้มกันของร่างกาย	ใช่	ใช่	ใช่	ใช่	ใช่	ใช่	ใช่	ใช่	ใช่	ใช่	ใช่	ใช่	ใช่	ใช่	ใช่	ใช่	ใช่	ใช่	ใช่	ใช่	ใช่	ความรู้สึกหลังทาครีม	พบแพทย์เฉพาะทางโรคผิวหนัง	เห็นด้วย (2)	เห็นด้วยอย่างยิ่ง (3)	เห็นด้วย (2)	เห็นด้วย (2)	เห็นด้วย (2)	เห็นด้วย (2)
27	หญิง	ไม่ใช่บุคลากรทางการแพทย์ (ไม่ได้ดูแลผู้ป่วย)	ปริญญาตรี	ไม่ได้สมรส	1	15,000 - 30,000	ใช่	ใช่	ใช่	ผิวแห้ง, แพ้อาหาร	ใช่	ใช่	ใช่	ใช่	ใช่	ไม่ใช่	ใช่	ใช่	ใช่	ใช่	ใช่	ใช่	ใช่	ใช่	ใช่	ใช่	ใช่	ใช่	ใช่	ไม่ใช่	ใช่	ความรู้สึกหลังทาครีม	พบแพทย์ทั่วไป/ กุมารแพทย์	เห็นด้วยอย่างยิ่ง (3)	เห็นด้วยอย่างยิ่ง (3)	เห็นด้วยอย่างยิ่ง (3)	เห็นด้วยอย่างยิ่ง (3)	เห็นด้วยอย่างยิ่ง (3)	เห็นด้วยอย่างยิ่ง (3)
26	หญิง	ไม่ใช่บุคลากรทางการแพทย์ (ไม่ได้ดูแลผู้ป่วย)	ปริญญาตรี	แต่งงาน	1	30,000 - 50,000	ไม่ใช่	ไม่ใช่	ไม่ใช่	แพ้อาหาร, ภูมิคุ้มกันของร่างกาย	ใช่	ไม่ใช่	ไม่ใช่	ใช่	ใช่	ใช่	ใช่	ไม่ใช่	ไม่ใช่	ใช่	ใช่	ไม่ใช่	ใช่	ไม่ใช่	ใช่	ใช่	ใช่	ใช่	ใช่	ใช่	ใช่	ความรู้สึกหลังทาครีม	พบแพทย์เฉพาะทางโรคผิวหนัง	เห็นด้วย (2)	เห็นด้วย (2)	เห็นด้วย (2)	เห็นด้วย (2)	เห็นด้วย (2)	เห็นด้วย (2)
27	หญิง	ไม่ใช่บุคลากรทางการแพทย์ (ไม่ได้ดูแลผู้ป่วย)	ปริญญาตรี	โสด	2	น้อยกว่า 15,000	ไม่ใช่	ไม่ใช่	ไม่ใช่	ไม่ทราบ	ไม่ใช่	ไม่ใช่	ไม่ใช่	ไม่ใช่	ไม่ใช่	ไม่ใช่	ใช่	ไม่ใช่	ไม่ใช่	ไม่ใช่	ไม่ใช่	ไม่ใช่	ใช่	ไม่ใช่	ไม่ใช่	ใช่	ใช่	ใช่	ใช่	ไม่ใช่	ไม่ใช่	ความรู้สึกหลังทาครีม	ซื้อยาจากร้านขายยา	ไม่เห็นด้วยอย่างยิ่ง (0)	ไม่เห็นด้วยอย่างยิ่ง (0)	ไม่เห็นด้วยอย่างยิ่ง (0)	ไม่เห็นด้วยอย่างยิ่ง (0)	ไม่เห็นด้วยอย่างยิ่ง (0)	ไม่เห็นด้วยอย่างยิ่ง (0)
26	หญิง	ไม่ใช่บุคลากรทางการแพทย์ (ไม่ได้ดูแลผู้ป่วย)	ตำ่กว่าปริญญาตรี	แต่งงาน	1	น้อยกว่า 15,000	ไม่ใช่	ใช่	ไม่ใช่	ไม่ทราบ	ไม่ใช่	ไม่ใช่	ไม่ใช่	ไม่ใช่	ไม่ใช่	ไม่ใช่	ไม่ใช่	ไม่ใช่	ไม่ใช่	ไม่ใช่	ไม่ใช่	ไม่ใช่	ไม่ใช่	ไม่ใช่	ไม่ใช่	ใช่	ใช่	ใช่	ใช่	ใช่	ใช่	ความรู้สึกหลังทาครีม	ซื้อครีมออนไลน์	ไม่เห็นด้วย (1)	ไม่เห็นด้วย (1)	เห็นด้วย (2)	ไม่เห็นด้วยอย่างยิ่ง (0)	เห็นด้วย (2)	เห็นด้วย (2)
26	หญิง	ไม่ใช่บุคลากรทางการแพทย์ (ไม่ได้ดูแลผู้ป่วย)	ป.ว.ส.	แต่งงาน	1	15,000 - 30,000	ไม่ใช่	ใช่	ใช่	ผิวแห้ง, พันธุกรรม/ กรรมพันธุ์, ภูมิคุ้มกันของร่างกาย	ใช่	ใช่	ไม่ใช่	ใช่	ใช่	ใช่	ใช่	ใช่	ไม่ใช่	ใช่	ใช่	ใช่	ใช่	ใช่	ใช่	ไม่ใช่	ใช่	ใช่	ใช่	ใช่	ใช่	ความชุ่มชื้น	พบแพทย์ทั่วไป/ กุมารแพทย์	เห็นด้วย (2)	เห็นด้วยอย่างยิ่ง (3)	เห็นด้วย (2)	เห็นด้วยอย่างยิ่ง (3)	ไม่เห็นด้วย (1)	ไม่เห็นด้วย (1)
40	ชาย	อาชีอาชีพอิสระ	ปริญญาตรี	หย่า	2	15,000 - 30,000	ใช่	ใช่	ใช่	พันธุกรรม/ กรรมพันธุ์, ภูมิคุ้มกันของร่างกาย	ไม่ใช่	ใช่	ใช่	ใช่	ใช่	ใช่	ใช่	ใช่	ไม่ใช่	ใช่	ใช่	ใช่	ใช่	ใช่	ไม่ใช่	ไม่ใช่	ไม่ใช่	ไม่ใช่	ไม่ใช่	ไม่ใช่	ใช่	ความรู้สึกหลังทาครีม	พบแพทย์เฉพาะทางโรคผิวหนัง	เห็นด้วย (2)	ไม่เห็นด้วย (1)	ไม่เห็นด้วยอย่างยิ่ง (0)	ไม่เห็นด้วยอย่างยิ่ง (0)	ไม่เห็นด้วยอย่างยิ่ง (0)	ไม่เห็นด้วย (1)
27	หญิง	ไม่ใช่บุคลากรทางการแพทย์ (ไม่ได้ดูแลผู้ป่วย)	ตำ่กว่าปริญญาตรี	โสด	2	น้อยกว่า 15,000	ไม่ใช่	ไม่ใช่	ไม่ใช่	พันธุกรรม/ กรรมพันธุ์, ภูมิคุ้มกันของร่างกาย	ใช่	ใช่	ใช่	ใช่	ใช่	ใช่	ใช่	ใช่	ใช่	ใช่	ไม่ใช่	ใช่	ไม่ใช่	ใช่	ใช่	ใช่	ใช่	ใช่	ใช่	ใช่	ใช่	ความชุ่มชื้น	พบแพทย์ทั่วไป/ กุมารแพทย์	เห็นด้วย (2)	เห็นด้วย (2)	เห็นด้วย (2)	เห็นด้วย (2)	ไม่เห็นด้วย (1)	ไม่เห็นด้วย (1)
35	หญิง	ค้าขาย	ปริญญาตรี	แต่งงาน	2	15,000 - 30,000	ไม่ใช่	ใช่	ใช่	ผิวแห้ง, แพ้อาหาร	ใช่	ใช่	ใช่	ใช่	ใช่	ใช่	ใช่	ใช่	ไม่ใช่	ใช่	ไม่ใช่	ไม่ใช่	ใช่	ใช่	ใช่	ไม่ใช่	ใช่	ใช่	ใช่	ใช่	ใช่	ความรู้สึกหลังทาครีม	พบแพทย์เฉพาะทางโรคผิวหนัง	ไม่เห็นด้วย (1)	เห็นด้วย (2)	ไม่เห็นด้วย (1)	เห็นด้วย (2)	ไม่เห็นด้วย (1)	เห็นด้วย (2)
26	หญิง	ไม่ใช่บุคลากรทางการแพทย์ (ไม่ได้ดูแลผู้ป่วย)	ตำ่กว่าปริญญาตรี	แต่งงาน	1	น้อยกว่า 15,000	ไม่ใช่	ไม่ใช่	ไม่ใช่	ไม่ทราบ	ไม่ใช่	ไม่ใช่	ไม่ใช่	ไม่ใช่	ไม่ใช่	ไม่ใช่	ไม่ใช่	ไม่ใช่	ไม่ใช่	ไม่ใช่	ไม่ใช่	ไม่ใช่	ไม่ใช่	ไม่ใช่	ไม่ใช่	ใช่	ใช่	ใช่	ใช่	ใช่	ใช่	ความรู้สึกหลังทาครีม	ซื้อครีมออนไลน์	ไม่เห็นด้วย (1)	ไม่เห็นด้วย (1)	เห็นด้วย (2)	ไม่เห็นด้วยอย่างยิ่ง (0)	เห็นด้วย (2)	เห็นด้วย (2)
26	หญิง	ไม่ใช่บุคลากรทางการแพทย์ (ไม่ได้ดูแลผู้ป่วย)	ป.ว.ส.	แต่งงาน	1	15,000 - 30,000	ไม่ใช่	ไม่ใช่	ใช่	ผิวแห้ง, พันธุกรรม/ กรรมพันธุ์, ภูมิคุ้มกันของร่างกาย	ใช่	ใช่	ไม่ใช่	ใช่	ใช่	ใช่	ใช่	ใช่	ไม่ใช่	ใช่	ใช่	ใช่	ใช่	ใช่	ใช่	ไม่ใช่	ใช่	ใช่	ใช่	ใช่	ใช่	ความชุ่มชื้น	พบแพทย์ทั่วไป/ กุมารแพทย์	เห็นด้วย (2)	เห็นด้วยอย่างยิ่ง (3)	เห็นด้วย (2)	เห็นด้วยอย่างยิ่ง (3)	ไม่เห็นด้วย (1)	ไม่เห็นด้วย (1)
40	ชาย	อาชีอาชีพอิสระ	ปริญญาตรี	หย่า	2	15,000 - 30,000	ใช่	ใช่	ใช่	พันธุกรรม/ กรรมพันธุ์, ภูมิคุ้มกันของร่างกาย	ไม่ใช่	ใช่	ใช่	ใช่	ใช่	ใช่	ใช่	ใช่	ไม่ใช่	ใช่	ใช่	ใช่	ใช่	ใช่	ไม่ใช่	ไม่ใช่	ไม่ใช่	ไม่ใช่	ไม่ใช่	ไม่ใช่	ใช่	ความรู้สึกหลังทาครีม	พบแพทย์เฉพาะทางโรคผิวหนัง	เห็นด้วย (2)	ไม่เห็นด้วย (1)	ไม่เห็นด้วยอย่างยิ่ง (0)	ไม่เห็นด้วยอย่างยิ่ง (0)	ไม่เห็นด้วยอย่างยิ่ง (0)	ไม่เห็นด้วย (1)
38	หญิง	ไม่ใช่บุคลากรทางการแพทย์ (ไม่ได้ดูแลผู้ป่วย)	ตำ่กว่าปริญญาตรี	แต่งงาน	1	30,000 - 50,000	ไม่ใช่	ใช่	ใช่	แพ้อาหาร, พันธุกรรม/ กรรมพันธุ์, ภูมิคุ้มกันของร่างกาย, ไม่ทราบ	ใช่	ใช่	ใช่	ใช่	ใช่	ใช่	ใช่	ไม่ใช่	ใช่	ไม่ใช่	ใช่	ใช่	ใช่	ใช่	ไม่ใช่	ใช่	ใช่	ใช่	ใช่	ไม่ใช่	ไม่ใช่	ยี่ห้อ	พบแพทย์เฉพาะทางโรคผิวหนัง	เห็นด้วยอย่างยิ่ง (3)	เห็นด้วย (2)	เห็นด้วยอย่างยิ่ง (3)	เห็นด้วยอย่างยิ่ง (3)	เห็นด้วยอย่างยิ่ง (3)	เห็นด้วย (2)
35	ชาย	ไม่ใช่บุคลากรทางการแพทย์ (ไม่ได้ดูแลผู้ป่วย)	ปริญญาตรี	แต่งงาน	2	15,000 - 30,000	ใช่	ใช่	ใช่	แพ้อาหาร, พันธุกรรม/ กรรมพันธุ์, ภูมิคุ้มกันของร่างกาย	ใช่	ใช่	ใช่	ใช่	ใช่	ใช่	ใช่	ไม่ใช่	ใช่	ใช่	ใช่	ใช่	ใช่	ไม่ใช่	ใช่	ใช่	ใช่	ใช่	ใช่	ใช่	ใช่	ความรู้สึกหลังทาครีม	ซื้อยาจากร้านขายยา	เห็นด้วยอย่างยิ่ง (3)	เห็นด้วย (2)	เห็นด้วย (2)	เห็นด้วย (2)	เห็นด้วย (2)	เห็นด้วย (2)
26	หญิง	ไม่ใช่บุคลากรทางการแพทย์ (ไม่ได้ดูแลผู้ป่วย)	ตำ่กว่าปริญญาตรี	แต่งงาน	1	น้อยกว่า 15,000	ไม่ใช่	ไม่ใช่	ไม่ใช่	แพ้อาหาร, ภูมิคุ้มกันของร่างกาย	ใช่	ไม่ใช่	ใช่	ใช่	ใช่	ใช่	ใช่	ใช่	ใช่	ใช่	ไม่ใช่	ไม่ใช่	ใช่	ใช่	ไม่ใช่	ใช่	ใช่	ใช่	ใช่	ใช่	ใช่	ยี่ห้อ	ซื้อยาจากร้านขายยา	เห็นด้วย (2)	เห็นด้วย (2)	เห็นด้วย (2)	เห็นด้วย (2)	เห็นด้วย (2)	เห็นด้วย (2)
28	ชาย	ข้าราชการ	ปริญญาตรี	โสด	1	15,000 - 30,000	ไม่ใช่	ไม่ใช่	ไม่ใช่	ไม่ทราบ	ใช่	ใช่	ใช่	ไม่ใช่	ใช่	ใช่	ใช่	ใช่	ใช่	ใช่	ใช่	ใช่	ใช่	ใช่	ใช่	ใช่	ใช่	ใช่	ใช่	ใช่	ใช่	ราคา	ซื้อยาจากร้านขายยา	เห็นด้วยอย่างยิ่ง (3)	เห็นด้วยอย่างยิ่ง (3)	เห็นด้วยอย่างยิ่ง (3)	เห็นด้วยอย่างยิ่ง (3)	เห็นด้วยอย่างยิ่ง (3)	เห็นด้วยอย่างยิ่ง (3)
29	หญิง	บุคลากรทางการแพทย์ (แพทย์ พยาบาล ทันตแพทย์ บุคลากรทางการแพทย์ที่ต้องดูแลผู้ป่วย)	ตำ่กว่าปริญญาตรี	แต่งงาน	1	15,000 - 30,000	ไม่ใช่	ใช่	ใช่	ผิวแห้ง, แพ้อาหาร, ภูมิคุ้มกันของร่างกาย	ใช่	ใช่	ใช่	ใช่	ใช่	ใช่	ใช่	ใช่	ใช่	ใช่	ใช่	ใช่	ใช่	ใช่	ใช่	ใช่	ใช่	ใช่	ใช่	ใช่	ใช่	ความรู้สึกหลังทาครีม	พบแพทย์เฉพาะทางโรคผิวหนัง	เห็นด้วย (2)	เห็นด้วยอย่างยิ่ง (3)	เห็นด้วย (2)	เห็นด้วย (2)	เห็นด้วย (2)	เห็นด้วย (2)
27	หญิง	ไม่ใช่บุคลากรทางการแพทย์ (ไม่ได้ดูแลผู้ป่วย)	ปริญญาตรี	โสด	1	น้อยกว่า 15,000	ไม่ใช่	ไม่ใช่	ไม่ใช่	ไม่ทราบ	ไม่ใช่	ไม่ใช่	ไม่ใช่	ไม่ใช่	ไม่ใช่	ไม่ใช่	ใช่	ไม่ใช่	ไม่ใช่	ไม่ใช่	ไม่ใช่	ไม่ใช่	ใช่	ไม่ใช่	ไม่ใช่	ใช่	ใช่	ใช่	ใช่	ไม่ใช่	ไม่ใช่	ความรู้สึกหลังทาครีม	ซื้อยาจากร้านขายยา	ไม่เห็นด้วยอย่างยิ่ง (0)	ไม่เห็นด้วยอย่างยิ่ง (0)	ไม่เห็นด้วยอย่างยิ่ง (0)	ไม่เห็นด้วยอย่างยิ่ง (0)	ไม่เห็นด้วยอย่างยิ่ง (0)	ไม่เห็นด้วยอย่างยิ่ง (0)
26	หญิง	ไม่ใช่บุคลากรทางการแพทย์ (ไม่ได้ดูแลผู้ป่วย)	ตำ่กว่าปริญญาตรี	แต่งงาน	1	น้อยกว่า 15,000	ไม่ใช่	ไม่ใช่	ไม่ใช่	ไม่ทราบ	ไม่ใช่	ไม่ใช่	ไม่ใช่	ไม่ใช่	ไม่ใช่	ไม่ใช่	ไม่ใช่	ไม่ใช่	ไม่ใช่	ไม่ใช่	ไม่ใช่	ไม่ใช่	ไม่ใช่	ไม่ใช่	ไม่ใช่	ใช่	ใช่	ใช่	ใช่	ใช่	ใช่	ความรู้สึกหลังทาครีม	ซื้อครีมออนไลน์	ไม่เห็นด้วย (1)	ไม่เห็นด้วย (1)	เห็นด้วย (2)	ไม่เห็นด้วยอย่างยิ่ง (0)	เห็นด้วย (2)	เห็นด้วย (2)
26	หญิง	ไม่ใช่บุคลากรทางการแพทย์ (ไม่ได้ดูแลผู้ป่วย)	ป.ว.ส.	แต่งงาน	1	15,000 - 30,000	ไม่ใช่	ไม่ใช่	ใช่	ผิวแห้ง, พันธุกรรม/ กรรมพันธุ์, ภูมิคุ้มกันของร่างกาย	ใช่	ใช่	ไม่ใช่	ใช่	ใช่	ใช่	ใช่	ใช่	ไม่ใช่	ใช่	ใช่	ใช่	ใช่	ใช่	ใช่	ไม่ใช่	ใช่	ใช่	ใช่	ใช่	ใช่	ความชุ่มชื้น	พบแพทย์ทั่วไป/ กุมารแพทย์	เห็นด้วย (2)	เห็นด้วยอย่างยิ่ง (3)	เห็นด้วย (2)	เห็นด้วยอย่างยิ่ง (3)	ไม่เห็นด้วย (1)	ไม่เห็นด้วย (1)
29	หญิง	บุคลากรทางการแพทย์ (แพทย์ พยาบาล ทันตแพทย์ บุคลากรทางการแพทย์ที่ต้องดูแลผู้ป่วย)	ตำ่กว่าปริญญาตรี	แต่งงาน	1	15,000 - 30,000	ไม่ใช่	ใช่	ใช่	ผิวแห้ง, แพ้อาหาร, ภูมิคุ้มกันของร่างกาย	ใช่	ใช่	ใช่	ใช่	ใช่	ใช่	ใช่	ใช่	ใช่	ใช่	ใช่	ใช่	ใช่	ใช่	ใช่	ใช่	ใช่	ใช่	ใช่	ใช่	ใช่	ความรู้สึกหลังทาครีม	พบแพทย์เฉพาะทางโรคผิวหนัง	เห็นด้วย (2)	เห็นด้วยอย่างยิ่ง (3)	เห็นด้วย (2)	เห็นด้วย (2)	เห็นด้วย (2)	เห็นด้วย (2)
26	หญิง	ไม่ใช่บุคลากรทางการแพทย์ (ไม่ได้ดูแลผู้ป่วย)	ตำ่กว่าปริญญาตรี	แต่งงาน	1	น้อยกว่า 15,000	ไม่ใช่	ไม่ใช่	ไม่ใช่	ไม่ทราบ	ไม่ใช่	ไม่ใช่	ไม่ใช่	ไม่ใช่	ไม่ใช่	ไม่ใช่	ไม่ใช่	ไม่ใช่	ไม่ใช่	ไม่ใช่	ไม่ใช่	ไม่ใช่	ไม่ใช่	ไม่ใช่	ไม่ใช่	ใช่	ใช่	ใช่	ใช่	ใช่	ใช่	ความรู้สึกหลังทาครีม	ซื้อครีมออนไลน์	ไม่เห็นด้วย (1)	ไม่เห็นด้วย (1)	เห็นด้วย (2)	ไม่เห็นด้วยอย่างยิ่ง (0)	เห็นด้วย (2)	เห็นด้วย (2)
26	หญิง	ไม่ใช่บุคลากรทางการแพทย์ (ไม่ได้ดูแลผู้ป่วย)	ป.ว.ส.	แต่งงาน	1	15,000 - 30,000	ไม่ใช่	ไม่ใช่	ใช่	ผิวแห้ง, พันธุกรรม/ กรรมพันธุ์, ภูมิคุ้มกันของร่างกาย	ใช่	ใช่	ไม่ใช่	ใช่	ใช่	ใช่	ใช่	ใช่	ไม่ใช่	ใช่	ใช่	ใช่	ใช่	ใช่	ใช่	ไม่ใช่	ใช่	ใช่	ใช่	ใช่	ใช่	ความชุ่มชื้น	พบแพทย์ทั่วไป/ กุมารแพทย์	เห็นด้วย (2)	เห็นด้วยอย่างยิ่ง (3)	เห็นด้วย (2)	เห็นด้วยอย่างยิ่ง (3)	ไม่เห็นด้วย (1)	ไม่เห็นด้วย (1)
40	ชาย	อาชีอาชีพอิสระ	ปริญญาตรี	หย่า	2	15,000 - 30,000	ใช่	ใช่	ใช่	พันธุกรรม/ กรรมพันธุ์, ภูมิคุ้มกันของร่างกาย	ไม่ใช่	ใช่	ใช่	ใช่	ใช่	ใช่	ใช่	ใช่	ไม่ใช่	ใช่	ใช่	ใช่	ใช่	ใช่	ไม่ใช่	ไม่ใช่	ไม่ใช่	ไม่ใช่	ไม่ใช่	ไม่ใช่	ใช่	ความรู้สึกหลังทาครีม	พบแพทย์เฉพาะทางโรคผิวหนัง	เห็นด้วย (2)	ไม่เห็นด้วย (1)	ไม่เห็นด้วยอย่างยิ่ง (0)	ไม่เห็นด้วยอย่างยิ่ง (0)	ไม่เห็นด้วยอย่างยิ่ง (0)	ไม่เห็นด้วย (1)
38	หญิง	ไม่ใช่บุคลากรทางการแพทย์ (ไม่ได้ดูแลผู้ป่วย)	ตำ่กว่าปริญญาตรี	แต่งงาน	1	30,000 - 50,000	ไม่ใช่	ใช่	ใช่	แพ้อาหาร, พันธุกรรม/ กรรมพันธุ์, ภูมิคุ้มกันของร่างกาย, ไม่ทราบ	ใช่	ใช่	ใช่	ใช่	ใช่	ใช่	ใช่	ไม่ใช่	ใช่	ไม่ใช่	ใช่	ใช่	ใช่	ใช่	ไม่ใช่	ใช่	ใช่	ใช่	ใช่	ไม่ใช่	ไม่ใช่	ยี่ห้อ	พบแพทย์เฉพาะทางโรคผิวหนัง	เห็นด้วยอย่างยิ่ง (3)	เห็นด้วย (2)	เห็นด้วยอย่างยิ่ง (3)	เห็นด้วยอย่างยิ่ง (3)	เห็นด้วยอย่างยิ่ง (3)	เห็นด้วย (2)
35	ชาย	ไม่ใช่บุคลากรทางการแพทย์ (ไม่ได้ดูแลผู้ป่วย)	ปริญญาตรี	แต่งงาน	2	15,000 - 30,000	ใช่	ใช่	ใช่	แพ้อาหาร, พันธุกรรม/ กรรมพันธุ์, ภูมิคุ้มกันของร่างกาย	ใช่	ใช่	ใช่	ใช่	ใช่	ใช่	ใช่	ไม่ใช่	ใช่	ใช่	ใช่	ใช่	ใช่	ไม่ใช่	ใช่	ใช่	ใช่	ใช่	ใช่	ใช่	ใช่	ความรู้สึกหลังทาครีม	ซื้อยาจากร้านขายยา	เห็นด้วยอย่างยิ่ง (3)	เห็นด้วย (2)	เห็นด้วย (2)	เห็นด้วย (2)	เห็นด้วย (2)	เห็นด้วย (2)
29	หญิง	ไม่ใช่บุคลากรทางการแพทย์ (ไม่ได้ดูแลผู้ป่วย)	ตำ่กว่าปริญญาตรี	แต่งงาน	1	น้อยกว่า 15,000	ไม่ใช่	ไม่ใช่	ไม่ใช่	แพ้อาหาร, ภูมิคุ้มกันของร่างกาย	ใช่	ไม่ใช่	ใช่	ใช่	ใช่	ใช่	ใช่	ใช่	ใช่	ใช่	ไม่ใช่	ไม่ใช่	ใช่	ใช่	ไม่ใช่	ใช่	ใช่	ใช่	ใช่	ใช่	ใช่	ยี่ห้อ	ซื้อยาจากร้านขายยา	เห็นด้วย (2)	เห็นด้วย (2)	เห็นด้วย (2)	เห็นด้วย (2)	เห็นด้วย (2)	เห็นด้วย (2)
28	ชาย	ข้าราชการ	ปริญญาตรี	โสด	1	15,000 - 30,000	ไม่ใช่	ไม่ใช่	ไม่ใช่	ไม่ทราบ	ใช่	ใช่	ใช่	ไม่ใช่	ใช่	ใช่	ใช่	ใช่	ใช่	ใช่	ใช่	ใช่	ใช่	ใช่	ใช่	ใช่	ใช่	ใช่	ใช่	ใช่	ใช่	ราคา	ซื้อยาจากร้านขายยา	เห็นด้วยอย่างยิ่ง (3)	เห็นด้วยอย่างยิ่ง (3)	เห็นด้วยอย่างยิ่ง (3)	เห็นด้วยอย่างยิ่ง (3)	เห็นด้วยอย่างยิ่ง (3)	เห็นด้วยอย่างยิ่ง (3)
29	หญิง	บุคลากรทางการแพทย์ (แพทย์ พยาบาล ทันตแพทย์ บุคลากรทางการแพทย์ที่ต้องดูแลผู้ป่วย)	ตำ่กว่าปริญญาตรี	แต่งงาน	1	15,000 - 30,000	ไม่ใช่	ใช่	ใช่	ผิวแห้ง, แพ้อาหาร, ภูมิคุ้มกันของร่างกาย	ใช่	ใช่	ใช่	ใช่	ใช่	ใช่	ใช่	ใช่	ใช่	ใช่	ใช่	ใช่	ใช่	ใช่	ใช่	ใช่	ใช่	ใช่	ใช่	ใช่	ใช่	ความรู้สึกหลังทาครีม	พบแพทย์เฉพาะทางโรคผิวหนัง	เห็นด้วย (2)	เห็นด้วยอย่างยิ่ง (3)	เห็นด้วย (2)	เห็นด้วย (2)	เห็นด้วย (2)	เห็นด้วย (2)
